# Supplementary material for: Transcriptome of Saccharomyces cerevisiae during production of D-xylonate
Source: BMC Genomics. 2014 Sep 5;15(1):763. doi: 10.1186/1471-2164-15-763 (PMC4176587; doi:10.1186/1471-2164-15-763)
Supplement: Supplementary file 4 — Additional file 4: Combined data for all genes and their membership to the clusters. The dataset includes input data used for clustering and the descriptions of individual gene/protein functions. (XLS 6 MB) [file 12864_2014_6465_MOESM4_ESM.xls]

## Sheet: Column descriptions
genenames	Gene identifier
commonnames	Common name of the gene
clusterNP	Cluster where the gene belongs in the 25 cluster clustering of standardized (S) replicates averaged version of original data	NP (normalized profiles) clustering
memInBestNP	Membership value in the cluster where the gene belongs (25 cluster clustering), larger number means that the gene belongs very well to the cluster
clusterFC	Cluster where the gene belongs in the 16 cluster clustering of fold change data (xylonate vs. wild-type)	FC (fold change) clustering
memInBestFC	Membership value in the cluster where the gene belongs (fold-change based clustering), larger number means that the gene belongs very well to the cluster
logFC.x00h.wt00h	Fold-change of the gene in the comparison. Average over three replicates. These numbers have been used for the fold-change based clustering.	0h time point of xylonate producing	vs	0h time point of wild type
logFC.x07h.wt07h		7h time point of xylonate producing	vs	7h time point of wild type
logFC.x23h.wt23h		23h time point of xylonate producing	vs	23h time point of wild type
logFC.x47h.wt47h		47h time point of xylonate producing	vs	47h time point of wild type
logFC.x49h.wt49h		49h time point of xylonate producing	vs	49h time point of wild type
logFC.x71h.wt71h		71h time point of xylonate producing	vs	71h time point of wild type
logFC.x07h.x00h		7h time point of xylonate producing	vs	0h time point of xylonate producing
logFC.x23h.x00h		23h time point of xylonate producing	vs	0h time point of xylonate producing
logFC.x47h.x00h		47h time point of xylonate producing	vs	0h time point of xylonate producing
logFC.x49h.x00h		49h time point of xylonate producing	vs	0h time point of xylonate producing
logFC.x71h.x00h		71h time point of xylonate producing	vs	0h time point of xylonate producing
logFC.wt07h.wt00h		7h time point of wild type	vs	0h time point of wild type
logFC.wt23h.wt00h		23h time point of wild type	vs	0h time point of wild type
logFC.wt47h.wt00h		47h time point of wild type	vs	0h time point of wild type
logFC.wt49h.wt00h		49h time point of wild type	vs	0h time point of wild type
logFC.wt71h.wt00h		71h time point of wild type	vs	0h time point of wild type
averageLog2Intensity.wt00h	"Raw" expression value. Average over three biological replicates. Standardized version (each gene zero mean and unit variance) of this data has been used for the NP cluster clustering.	0h time point of wild type S. cerevisiae
averageLog2Intensity.wt07h		7h time point of wild type S. cerevisiae
averageLog2Intensity.wt23h		23h time point of wild type S. cerevisiae
averageLog2Intensity.wt47h		47h time point of wild type S. cerevisiae
averageLog2Intensity.wt49h		49h time point of wild type S. cerevisiae
averageLog2Intensity.wt71h		71h time point of wild type S. cerevisiae
averageLog2Intensity.x00h		0h time point of xylonate producing S. cerevisiae
averageLog2Intensity.x07h		7h time point of xylonate producing S. cerevisiae
averageLog2Intensity.x23h		23h time point of xylonate producing S. cerevisiae
averageLog2Intensity.x47h		47h time point of xylonate producing S. cerevisiae
averageLog2Intensity.x49h		49h time point of xylonate producing S. cerevisiae
averageLog2Intensity.x71h		71h time point of xylonate producing S. cerevisiae
normalizedProfile.wt00h	Standardized version of the averageLog2Intensity values. Each gene has zero mean and unit variance over the samples. This data has been used for the NP cluster clustering.	0h time point of wild type S. cerevisiae
normalizedProfile.wt07h		7h time point of wild type S. cerevisiae
normalizedProfile.wt23h		23h time point of wild type S. cerevisiae
normalizedProfile.wt47h		47h time point of wild type S. cerevisiae
normalizedProfile.wt49h		49h time point of wild type S. cerevisiae
normalizedProfile.wt71h		71h time point of wild type S. cerevisiae
normalizedProfile.x00h		0h time point of xylonate producing S. cerevisiae
normalizedProfile.x07h		7h time point of xylonate producing S. cerevisiae
normalizedProfile.x23h		23h time point of xylonate producing S. cerevisiae
normalizedProfile.x47h		47h time point of xylonate producing S. cerevisiae
normalizedProfile.x49h		49h time point of xylonate producing S. cerevisiae
normalizedProfile.x71h		71h time point of xylonate producing S. cerevisiae
ESRgenes	Indication whether the gene was listed as a environmental stress response in Gasch et al. Possible levels are ESRnegative (a gene that is downregulated during most stresses), ESRpositive (a gene that is upregulated during most stresses) and none (other genes).	Gasch AP, Spellman PT, Kao CM, Carmel-Harel O, Eisen MB, Storz G, Botstein D, Brown PO: Genomic expression programs in the response of yeast cells to environmental changes. Mol Biol Cell 2000, 11(12):4241-4257
RAP1targetgenes	Indication whether the gene was listed as a RAP1 target gene in Lieb et al. Possible levels are: RibosomalTarget (Ribosomal gene that is a RAP1 target), NonRibosomalTarget (non-ribosomal gene that is a RAP1 target), NonTargetRibosomal (ribosomal gene that is not a RAP1 target) and none (other genes).	Lieb JD, Liu X, Botstein D, Brown PO: Promoter-specific binding of Rap1 revealed by genome-wide maps of protein-DNA association. Nat Genet 2001, 28(4):327-334.
PROTEIN_NAME	Protein name (in most cases the same as the common name)
DESCRIPTION	Description from Nimblegen's file 100718_Scer_EXP.ngd

## Sheet: Data
genenames	commonnames	clusterNP	memInBestNP	clusterFC	memInBestFC	logFC.x00h.wt00h	logFC.x07h.wt07h	logFC.x23h.wt23h	logFC.x47h.wt47h	logFC.x49h.wt49h	logFC.x71h.wt71h	logFC.x07h.x00h	logFC.x23h.x00h	logFC.x47h.x00h	logFC.x49h.x00h	logFC.x71h.x00h	logFC.wt07h.wt00h	logFC.wt23h.wt00h	logFC.wt47h.wt00h	logFC.wt49h.wt00h	logFC.wt71h.wt00h	averageLog2Intensity.wt00h	averageLog2Intensity.wt07h	averageLog2Intensity.wt23h	averageLog2Intensity.wt47h	averageLog2Intensity.wt49h	averageLog2Intensity.wt71h	averageLog2Intensity.x00h	averageLog2Intensity.x07h	averageLog2Intensity.x23h	averageLog2Intensity.x47h	averageLog2Intensity.x49h	averageLog2Intensity.x71h	normalizedProfile.wt00h	normalizedProfile.wt07h	normalizedProfile.wt23h	normalizedProfile.wt47h	normalizedProfile.wt49h	normalizedProfile.wt71h	normalizedProfile.x00h	normalizedProfile.x07h	normalizedProfile.x23h	normalizedProfile.x47h	normalizedProfile.x49h	normalizedProfile.x71h	ESRgenes	RAP1targetgenes	SGDID	PROTEIN_NAME
Q0045	COX1	23	0.157704	8	0.811717	0.144653	0.150653	-0.11734	0.182285	0.310434	0.429014	-0.293385	-0.111798	0.36104	-0.339163	0.264133	-0.299385	0.150195	0.323408	-0.504944	-0.0202278	13.3601	13.0607	13.5103	13.6835	12.8551	13.3399	13.5047	13.2114	13.3929	13.8658	13.1656	13.7689	-0.111992	-1.12343	0.395426	0.980609	-1.81789	-0.180329	0.376704	-0.614467	-0.000993912	1.59644	-0.769124	1.26905	none	none	SGD:S000007260	Cox1p
Q0050	AI1	25	0.728745	7	0.998028	-7.36696e-05	0.000375353	0.000773231	0.0271579	-0.00249525	-0.000396732	0.000105057	0.0011624	0.0274879	0.000421081	0.000347616	-0.000343966	0.000315497	0.00025631	0.00284266	0.000670678	8.64986	8.64952	8.65018	8.65012	8.65271	8.65054	8.64979	8.6499	8.65095	8.67728	8.65021	8.65014	-0.349965	-0.393973	-0.309598	-0.317171	0.0137406	-0.264154	-0.35939	-0.345949	-0.210667	3.15756	-0.305515	-0.314914	none	none	SGD:S000007261	Ai1p
Q0055	AI2	25	0.692043	7	0.997574	0.000220491	0.000177417	0.000127167	0.0200181	-0.000118286	8.65597e-06	-9.36832e-05	8.11421e-05	0.0197813	0.000242559	-9.73182e-05	-5.06091e-05	0.000174466	-1.63958e-05	0.000581336	0.000114517	8.6489	8.64885	8.64907	8.64888	8.64948	8.64901	8.64912	8.64903	8.6492	8.6689	8.64936	8.64902	-0.320895	-0.329738	-0.290414	-0.32376	-0.219328	-0.300888	-0.282372	-0.29874	-0.268196	3.1737	-0.239994	-0.299375	none	none	SGD:S000007262	Ai2p
Q0060	AI3	25	0.755856	7	0.997562	-4.48087e-05	5.35113e-05	-0.000332228	0.00731131	-0.000438251	-1.83667e-05	-0.00016678	-0.000103433	0.00752795	0.000319087	0.000246237	-0.0002651	0.000183986	0.000171828	0.000712529	0.000219795	8.64885	8.64858	8.64903	8.64902	8.64956	8.64907	8.6488	8.64864	8.6487	8.65633	8.64912	8.64905	-0.332801	-0.456232	-0.247136	-0.252797	-0.00104337	-0.230463	-0.353664	-0.431317	-0.401823	3.15139	-0.205095	-0.239015	none	none	SGD:S000007263	Ai3p
Q0065	AI4	22	0.57323	7	0.664156	-0.135985	-0.0264656	-0.58504	0.111302	0.0371195	0.279879	-0.308064	0.378658	1.45643	0.19134	1.20437	-0.417584	0.827713	1.20914	0.0182354	0.788502	10.2742	9.85661	11.1019	11.4833	10.2924	11.0627	10.1382	9.83014	10.5169	11.5946	10.3295	11.3426	-0.59766	-1.25837	0.711962	1.31547	-0.568807	0.649921	-0.812818	-1.30024	-0.213699	1.49157	-0.510076	1.09275	none	none	SGD:S000007264	Ai4p
Q0070	AI5_ALPHA	20	0.321276	7	0.520993	-0.158049	-0.0559572	-0.320586	-0.275928	0.0444551	0.0425398	-0.100065	0.184411	0.275347	0.0884782	0.323237	-0.202157	0.346948	0.393226	-0.114026	0.122648	9.40717	9.20502	9.75412	9.8004	9.29315	9.52982	9.24912	9.14906	9.43354	9.52447	9.3376	9.57236	-0.148955	-1.12622	1.52826	1.75197	-0.700178	0.44395	-0.912994	-1.39673	-0.0215155	0.418087	-0.485274	0.649596	none	none	SGD:S000007265	Ai5_alphap
Q0075	AI5_BETA	22	0.691876	5	0.961878	-0.503709	-0.067429	-1.00972	-0.00282701	-0.123156	0.120151	-0.493004	0.718728	2.23734	0.61466	1.91578	-0.929283	1.22474	1.73646	0.234107	1.29193	10.2379	9.30863	11.4627	11.9744	10.472	11.5298	9.73421	9.2412	10.4529	11.9716	10.3489	11.65	-0.463724	-1.39897	0.768871	1.28388	-0.228114	0.836491	-0.970664	-1.46683	-0.247325	1.28103	-0.35206	0.957412	none	none	SGD:S000007266	Ai5_betap
Q0080	ATP8	22	0.476167	7	0.843016	-0.1425	-0.0335855	-0.33485	-0.138815	-0.0760666	0.0175505	-0.0639402	0.182623	0.608513	0.157039	0.516262	-0.172855	0.374973	0.604828	0.0906058	0.356212	8.97838	8.80552	9.35335	9.5832	9.06898	9.33459	8.83588	8.77194	9.0185	9.44439	8.99292	9.35214	-0.548086	-1.17994	0.822594	1.66281	-0.216885	0.754014	-1.06898	-1.30271	-0.40142	1.15538	-0.494939	0.818168	none	none	SGD:S000007267	Atp8p
Q0085	ATP6	21	0.813364	7	0.655473	-0.0344854	-0.0633935	-0.18948	-0.211266	-0.089839	-0.0790078	-0.182854	0.0899383	0.40819	0.0149041	0.35768	-0.153946	0.244933	0.58497	0.0702577	0.402202	9.13583	8.98188	9.38076	9.7208	9.20608	9.53803	9.10134	8.91849	9.19128	9.50953	9.11624	9.45902	-0.551262	-1.17628	0.443155	1.82369	-0.266019	1.08166	-0.691272	-1.43365	-0.326126	0.965962	-0.630762	0.760895	none	none	SGD:S000007268	Atp6p
Q0105	COB	21	0.618121	3	0.842981	-0.454348	-0.0534947	-1.17233	-0.628448	-0.254464	-0.139739	-0.368071	0.141408	1.25614	-0.143103	1.17314	-0.768924	0.859391	1.43024	-0.342987	0.858533	10.1872	9.41826	11.0466	11.6174	9.8442	11.0457	9.73284	9.36477	9.87424	10.989	9.58973	10.906	-0.147679	-1.14255	0.964237	1.70282	-0.59145	0.963128	-0.735533	-1.21176	-0.552574	0.889711	-0.920686	0.782328	none	none	SGD:S000007270	Cobp
Q0110	BI2	22	0.391349	7	0.981299	-0.0342762	-0.00876404	-0.139619	-0.0183419	-0.0259675	0.268133	-0.00748774	0.113621	0.318733	0.0369166	0.503036	-0.0329999	0.218964	0.302798	0.0286079	0.200627	8.92393	8.89093	9.1429	9.22673	8.95254	9.12456	8.88966	8.88217	9.00328	9.20839	8.92657	9.39269	-0.733466	-0.930095	0.571222	1.07075	-0.563007	0.46196	-0.9377	-0.982315	-0.260692	0.961458	-0.717734	2.05962	none	none	SGD:S000007271	Bi2p
Q0115	BI3	23	0.512083	7	0.998568	-0.00300595	-0.0101502	-0.0385307	-0.000855243	-0.00136132	0.0172684	0.0112444	0.0486326	0.115105	0.0446181	0.123883	0.0183886	0.0841573	0.112955	0.0429735	0.103609	8.70487	8.72326	8.78903	8.81783	8.74785	8.80848	8.70187	8.71311	8.7505	8.81697	8.74649	8.82575	-1.21558	-0.825436	0.569937	1.18092	-0.303833	0.982624	-1.27935	-1.04079	-0.247544	1.16277	-0.332716	1.349	none	none	SGD:S000007272	Bi3p
Q0120	BI4	21	0.695218	7	0.999382	-0.0124929	0.00710611	-0.0857826	-0.0567348	-0.0313352	-0.0394366	0.0113967	0.0666055	0.183135	0.0369617	0.153664	-0.0082023	0.139895	0.227377	0.055804	0.180607	8.75897	8.75076	8.89886	8.98634	8.81477	8.93957	8.74647	8.75787	8.81308	8.92961	8.78343	8.90014	-0.944061	-1.03963	0.685949	1.70525	-0.293852	1.16031	-1.08962	-0.956833	-0.31356	1.0442	-0.658958	0.70081	none	none	SGD:S000007273	Bi4p
Q0130	OLI1	19	0.178115	7	0.943825	-0.026868	-0.0844568	-0.347865	-0.0104837	-0.308503	0.453141	-0.263119	-0.223572	0.38387	-0.926866	0.415978	-0.20553	0.0974248	0.367486	-0.64523	-0.0640315	13.209	13.0035	13.3065	13.5765	12.5638	13.145	13.1822	12.9191	12.9586	13.566	12.2553	13.5981	0.25105	-0.254486	0.490682	1.15494	-1.336	0.0935534	0.184963	-0.462222	-0.364951	1.12916	-2.09482	1.20813	none	none	SGD:S000007274	Oli1p
Q0160	SCEI	25	0.716067	7	0.99766	0.000240764	0.000320063	0.000681482	0.017064	-0.000705775	-0.000128657	-0.000121044	0.000670068	0.0169582	0.000331863	3.8031e-05	-0.000200343	0.00022935	0.000134893	0.0012784	0.000407453	8.64879	8.64859	8.64902	8.64892	8.65007	8.64919	8.64903	8.64891	8.6497	8.66599	8.64936	8.64907	-0.361733	-0.40281	-0.314709	-0.334076	-0.0996212	-0.278193	-0.312369	-0.337187	-0.174985	3.16458	-0.244327	-0.304572	none	none	SGD:S000007279	Sceip
Q0250	COX2	21	0.743332	3	0.984565	-0.0898388	-0.0151497	-0.932454	-0.681048	-0.330874	-0.312374	-0.0462234	0.116317	0.91871	-0.14692	0.638255	-0.120912	0.958933	1.50992	0.0941155	0.860791	9.49052	9.36961	10.4495	11.0004	9.58464	10.3513	9.40068	9.35446	9.517	10.3194	9.25376	10.0389	-0.62395	-0.83727	1.06785	2.03993	-0.457906	0.894701	-0.782448	-0.863997	-0.577235	0.838386	-1.04165	0.343594	none	none	SGD:S000007281	Cox2p
Q0255	Q0255	21	0.580671	7	0.999449	0.00605185	0.00539012	-0.05853	-0.0127171	-0.016051	-0.0165824	0.00365577	0.0238387	0.102331	0.00900593	0.062793	0.00431751	0.0884205	0.1211	0.0311088	0.0854272	8.6907	8.69502	8.77912	8.8118	8.72181	8.77613	8.69675	8.70041	8.72059	8.79908	8.70576	8.75954	-1.06898	-0.971525	0.926826	1.66446	-0.366798	0.859262	-0.932378	-0.84986	-0.394297	1.37741	-0.729098	0.484969	none	none	SGD:S000007282	Q0255p
Q0275	COX3	21	0.560603	3	0.746881	0.476597	0.330189	-1.44447	-0.410339	-0.759186	-0.501541	0.107266	-0.25111	1.32655	-0.749657	0.845883	0.253675	1.66996	2.21349	0.486127	1.82402	10.0546	10.3083	11.7245	12.2681	10.5407	11.8786	10.5312	10.6384	10.2801	11.8577	9.78152	11.3771	-1.05632	-0.752563	0.943359	1.59421	-0.474215	1.12784	-0.485626	-0.35718	-0.786316	1.10285	-1.3833	0.527272	none	none	SGD:S000007283	Cox3p
YAL001C	TFC3	22	0.545235	6	0.671413	-0.143707	-0.0216216	-0.320999	-0.0349632	-0.523136	-0.248274	-0.287733	0.134306	0.392331	-0.0675686	0.412964	-0.409819	0.311597	0.283587	0.31186	0.517531	10.3667	9.95691	10.6783	10.6503	10.6786	10.8843	10.223	9.93529	10.3573	10.6154	10.1555	10.636	-0.198627	-1.52436	0.809364	0.718755	0.810216	1.47554	-0.663509	-1.5943	-0.229041	0.605652	-0.882088	0.672396	none	none	SGD:S000000001	Tfc3p
YAL002W	VPS8	10	0.727421	12	0.826703	-0.0126707	0.0396258	0.37419	0.10298	-0.247055	0.301309	0.151678	0.480479	0.050665	0.208898	0.315312	0.0993817	0.0936184	-0.0649854	0.443282	0.00133307	8.99793	9.09731	9.09155	8.93295	9.44121	8.99926	8.98526	9.13694	9.46574	9.03593	9.19416	9.30057	-0.798909	-0.239657	-0.272089	-1.1646	1.69558	-0.791407	-0.87021	-0.01667	1.8336	-0.585103	0.305322	0.904151	none	none	SGD:S000000002	Vps8p
YAL003W	EFB1	9	0.788483	14	0.716976	0.0151947	0.233765	2.67315	1.33963	2.47054	1.28224	0.540068	0.422619	-1.51217	1.11572	-1.38324	0.321498	-2.23534	-2.83661	-1.33963	-2.65029	12.2374	12.5589	10.002	9.40077	10.8978	9.58709	12.2526	12.7926	12.6752	10.7404	13.3683	10.8693	0.579414	0.815556	-1.06245	-1.50409	-0.404549	-1.36724	0.590575	0.987258	0.90099	-0.520124	1.41008	-0.425422	ESRnegative	none	SGD:S000000003	Efb1p
YAL005C	SSA1	4	0.238964	11	0.988329	-0.254266	0.495718	-0.104993	1.89858	-1.26295	0.359651	0.0336465	0.396625	0.529751	-0.860958	0.480505	-0.716338	0.247352	-1.62309	0.147726	-0.133412	12.8268	12.1105	13.0741	11.2037	12.9745	12.6934	12.5725	12.6062	12.9691	13.1023	11.7116	13.053	0.418346	-0.770931	0.829005	-2.27634	0.663604	0.196853	-0.00379156	0.052069	0.654693	0.875711	-1.43317	0.793952	none	none	SGD:S000000004	Ssa1p
YAL007C	ERP2	8	0.882781	15	0.998539	0.216667	0.264192	0.24852	-0.00879943	1.97588	0.0471302	0.88698	-0.315461	-0.33984	1.61235	-0.427451	0.839455	-0.347314	-0.114373	-0.146861	-0.257914	9.57339	10.4128	9.22607	9.45901	9.42653	9.31547	9.79005	10.677	9.47459	9.45021	11.4024	9.3626	-0.33233	0.912369	-0.84731	-0.501917	-0.550087	-0.714751	-0.0110678	1.3041	-0.478817	-0.514964	2.37965	-0.644869	none	none	SGD:S000000005	Erp2p
YAL008W	FUN14	19	0.685333	4	0.960204	-0.247225	0.161984	0.26107	-0.746072	-1.22873	0.0678902	-0.305915	0.213884	-0.0588168	-1.13944	0.347972	-0.715124	-0.294411	0.440031	-0.157933	0.0328569	10.9923	10.2772	10.6979	11.4324	10.8344	11.0252	10.7451	10.4392	10.959	10.6863	9.60566	11.0931	0.556525	-0.974063	-0.0736069	1.49833	0.218499	0.626849	0.0273874	-0.627365	0.485165	-0.0984989	-2.41138	0.772156	none	none	SGD:S000000006	Fun14p
YAL009W	SPO7	14	0.76512	6	0.999998	0.265514	0.0526135	-0.235248	-0.394362	-0.242707	-0.222105	-0.0439963	-0.420302	-0.1416	-0.418842	-0.329076	0.168904	0.0804597	0.518275	0.0893783	0.158543	9.51381	9.68271	9.59427	10.0321	9.60319	9.67235	9.77932	9.73533	9.35902	9.63772	9.36048	9.45025	-0.553965	0.340823	-0.127721	2.19166	-0.0804739	0.285934	0.852624	0.619549	-1.37397	0.10248	-1.36624	-0.890694	none	none	SGD:S000000007	Spo7p
YAL010C	MDM10	17	0.194696	7	0.623341	0.0903995	0.0671218	0.153809	-0.220278	-0.373695	-0.246896	-0.0784879	-0.192086	-0.240864	-0.50963	-0.452005	-0.0552102	-0.255496	0.0698133	-0.0455355	-0.11471	9.65388	9.59867	9.39839	9.7237	9.60835	9.53917	9.74428	9.66579	9.5522	9.50342	9.23465	9.29228	0.685394	0.344439	-0.892442	1.11653	0.404186	-0.0230038	1.24366	0.758955	0.0574179	-0.243812	-1.9036	-1.54773	none	none	SGD:S000000008	Mdm10p
YAL011W	SWC3	13	0.141217	8	0.49895	0.355874	0.140992	0.210682	0.245935	0.00796304	0.325677	-0.0885005	-0.119766	0.0296755	-0.204356	-0.132519	0.126382	0.0254262	0.139615	0.143555	-0.102322	10.8233	10.9497	10.8488	10.963	10.9669	10.721	11.1792	11.0907	11.0594	11.2089	10.9749	11.0467	-1.13789	-0.254017	-0.960065	-0.161471	-0.133911	-1.85349	1.35097	0.732029	0.513372	1.55851	-0.0782206	0.424177	none	none	SGD:S000000009	Swc3p
YAL012W	CYS3	8	0.442457	15	0.596226	-0.0165643	1.16165	0.352547	-0.0909685	3.23416	0.357801	2.23326	0.0858511	-0.239697	3.21121	0.152937	1.05504	-0.28326	-0.165293	-0.0395165	-0.221428	9.48716	10.5422	9.2039	9.32187	9.44764	9.26573	9.4706	11.7039	9.55645	9.2309	12.6818	9.62353	-0.423588	0.51896	-0.676646	-0.571257	-0.458891	-0.621407	-0.438386	1.55675	-0.361689	-0.652527	2.43043	-0.301756	none	none	SGD:S000000010	Cys3p
YAL013W	DEP1	1	0.428158	7	0.99717	0.0124057	0.0171576	-0.0992042	-0.0254579	0.0022133	0.0457483	-0.0345713	-0.221091	-0.346913	-0.0245458	-0.393781	-0.0393232	-0.109481	-0.309049	-0.0143534	-0.427124	11.1735	11.1342	11.064	10.8644	11.1591	10.7464	11.1859	11.1513	10.9648	10.839	11.1613	10.7921	0.917066	0.682618	0.264333	-0.92551	0.83149	-1.62948	0.99103	0.784913	-0.32713	-1.07729	0.844686	-1.35673	none	none	SGD:S000000011	Dep1p
YAL014C	SYN8	25	0.18683	13	0.47719	0.219043	0.185161	-0.291198	0.6392	-0.192423	0.611961	0.00826805	-0.267135	0.165966	-0.0932243	0.164599	0.0421509	0.243106	-0.254191	0.318242	-0.228319	11.5375	11.5796	11.7806	11.2833	11.8557	11.3091	11.7565	11.7648	11.4894	11.9225	11.6633	11.9211	-0.538978	-0.346139	0.573223	-1.70189	0.916969	-1.58353	0.463138	0.500964	-0.758997	1.22243	0.0366399	1.21617	none	none	SGD:S000000012	Syn8p
YAL015C	NTG1	1	0.411589	7	0.988136	0.0864473	0.205277	0.0510987	-0.162683	-0.198477	-0.0203362	0.131703	-0.321008	-0.389409	-0.244038	-0.423609	0.0128734	-0.285659	-0.140279	0.0408871	-0.316825	9.70569	9.71856	9.42003	9.56541	9.74657	9.38886	9.79213	9.92384	9.47113	9.40272	9.5481	9.36853	0.638016	0.707587	-0.905778	-0.120095	0.858983	-1.07421	1.1052	1.81697	-0.629624	-0.999286	-0.213653	-1.18411	none	none	SGD:S000000013	Ntg1p
YAL016W	TPD3	17	0.435316	6	0.535465	-0.22349	-0.161385	-0.557513	-0.488768	-0.311155	-0.378257	-0.482257	-0.1595	-0.675848	-0.697488	-0.219407	-0.544362	0.174523	-0.41057	-0.609823	-0.0646395	12.3313	11.787	12.5059	11.9208	11.7215	12.2667	12.1078	11.6256	11.9483	11.432	11.4104	11.8884	1.21443	-0.362623	1.72003	0.0249811	-0.552268	1.02716	0.566961	-0.830166	0.104882	-1.39101	-1.4537	-0.0686724	none	none	SGD:S000000014	Tpd3p
YAL017W	PSK1	22	0.776329	4	0.968735	-0.438971	-0.165972	-0.699167	-0.0727058	-1.57421	-0.177353	-0.268735	0.578371	1.47892	-0.395494	1.23285	-0.541734	0.838567	1.11265	0.73975	0.97123	11.347	10.8052	12.1855	12.4596	12.0867	12.3182	10.908	10.6393	11.4864	12.3869	10.5125	12.1409	-0.350068	-1.08121	0.781694	1.15161	0.648327	0.960741	-0.942521	-1.30522	-0.161929	1.05349	-1.47629	0.721378	none	none	SGD:S000000015	Psk1p
YAL018C	YAL018C	16	0.992628	7	0.99673	0.115839	0.0615403	-0.120858	-0.0504205	-0.0982124	-0.0722	-0.0539731	-0.185731	0.000120352	-0.20351	-0.0927215	0.00032563	0.0509663	0.16638	0.0105411	0.0953175	8.91711	8.91743	8.96807	9.08349	8.92765	9.01242	9.03295	8.97897	8.84721	9.03307	8.82944	8.94022	-0.52801	-0.523736	0.140927	1.65574	-0.389658	0.723039	0.992386	0.283986	-1.44535	0.993966	-1.6787	-0.224591	none	none	SGD:S000000016	Yal018cp
YAL019W	FUN30	7	0.529687	10	0.996765	0.0132813	0.0394464	0.558384	0.183718	0.704614	0.153327	0.111854	0.386704	0.0651407	0.728379	0.094317	0.0856888	-0.158399	-0.105296	0.0370468	-0.0457288	9.23305	9.31874	9.07465	9.12775	9.27009	9.18732	9.24633	9.35818	9.63303	9.31147	9.97471	9.34064	-0.437187	-0.0858142	-1.08671	-0.86896	-0.285274	-0.624701	-0.382726	0.0759386	1.20298	-0.115612	2.60404	0.00402746	none	none	SGD:S000000017	Fun30p
YAL020C	ATS1	6	0.126309	7	0.954818	0.086494	0.208606	0.266174	-0.102908	-0.240663	-0.153132	0.0499833	0.0601875	-0.0781767	-0.189904	-0.229702	-0.0721287	-0.119492	0.111225	0.137253	0.00992364	9.87419	9.80206	9.7547	9.98542	10.0114	9.88412	9.96069	10.0107	10.0209	9.88251	9.77078	9.73098	-0.15402	-0.826859	-1.26868	0.883521	1.12632	-0.0614494	0.652822	1.11908	1.21427	-0.076434	-1.11866	-1.48991	none	none	SGD:S000000018	Ats1p
YAL021C	CCR4	2	0.562416	7	0.395843	-0.227528	0.0200668	0.246517	0.508203	0.0378797	0.0259795	0.214481	0.304135	-0.739785	-0.120257	-0.433889	-0.0331135	-0.169909	-1.47552	-0.385665	-0.687396	11.2702	11.237	11.1002	9.79464	10.8845	10.5828	11.0426	11.2571	11.3468	10.3028	10.9224	10.6087	0.875348	0.804247	0.510522	-2.29285	0.0472565	-0.600614	0.386805	0.847334	1.03984	-1.20165	0.128591	-0.544831	none	none	SGD:S000000019	Ccr4p
YAL022C	FUN26	6	0.8507	8	0.876047	0.305063	0.307666	0.472643	-0.186088	0.130087	-0.0801167	0.692235	0.18582	-0.141344	0.194588	-0.229674	0.689633	0.0182405	0.349807	0.369564	0.155506	9.47784	10.1675	9.49608	9.82765	9.8474	9.63334	9.7829	10.4751	9.96872	9.64156	9.97749	9.55323	-1.16138	1.17439	-1.0996	0.0234074	0.0903245	-0.634687	-0.12814	2.21644	0.501229	-0.606869	0.530925	-0.90604	none	none	SGD:S000000020	Fun26p
YAL023C	PMT2	9	0.524443	16	0.999862	0.339814	0.346694	1.40177	0.550621	2.19629	0.534172	0.896762	-0.208759	-0.87863	1.48417	-0.798435	0.889882	-1.27072	-1.08944	-0.372313	-0.992794	11.6216	12.5115	10.3509	10.5322	11.2493	10.6288	11.9614	12.8582	11.7527	11.0828	13.4456	11.163	0.0260828	0.950226	-1.29356	-1.1053	-0.360565	-1.00493	0.37898	1.31027	0.162184	-0.533478	1.92029	-0.450196	none	none	SGD:S000000021	Pmt2p
YAL024C	LTE1	7	0.517138	8	0.991459	0.107202	-0.0438649	0.231305	0.0802749	0.567853	0.133283	0.192737	0.0940059	0.0237932	0.64226	0.04993	0.343803	-0.0300971	0.05072	0.181609	0.0238486	9.1598	9.5036	9.1297	9.21052	9.34141	9.18365	9.267	9.45974	9.36101	9.29079	9.90926	9.31693	-0.873499	0.752871	-1.01587	-0.633567	-0.0143951	-0.760682	-0.366379	0.545367	0.0783186	-0.253824	2.67185	-0.130184	none	none	SGD:S000000022	Lte1p
YAL025C	MAK16	7	0.482606	10	0.969383	0.270309	-0.122385	0.449233	0.204053	1.48671	-0.139626	-0.387291	-0.341501	-0.346024	0.530078	-0.718026	0.005403	-0.520426	-0.279768	-0.686327	-0.308092	10.0018	10.0072	9.4814	9.72206	9.3155	9.69373	10.2721	9.88484	9.93063	9.92611	10.8022	9.55411	0.304655	0.318467	-1.02572	-0.410524	-1.44982	-0.482928	0.995653	0.00560989	0.122663	0.111103	2.35071	-0.839858	ESRnegative	none	SGD:S000000023	Mak16p
YAL026C	DRS2	9	0.549353	10	0.899976	-0.07663	0.0495061	0.815731	-0.0456675	0.54055	0.0711737	0.238428	0.42002	-0.293716	0.614813	-0.275919	0.112292	-0.472341	-0.324679	-0.00236665	-0.423723	10.0343	10.1466	9.56192	9.70958	10.0319	9.61054	9.95763	10.1961	10.3776	9.66391	10.5724	9.68171	0.222566	0.568495	-1.23253	-0.777641	0.215276	-1.08276	-0.0135003	0.721004	1.28042	-0.918325	1.8805	-0.863499	none	none	SGD:S000000024	Drs2p
YAL027W	SAW1	22	0.269225	7	0.986822	-0.0384124	0.0288107	-0.108883	-0.0167568	-0.254642	-0.197094	-0.0758023	0.0314557	0.124135	-0.118364	0.161321	-0.143025	0.101926	0.102479	0.097866	0.320003	9.4783	9.33528	9.58023	9.58078	9.57617	9.7983	9.43989	9.36409	9.47135	9.56402	9.32153	9.60121	-0.227663	-1.2794	0.521845	0.525916	0.491992	2.12547	-0.510127	-1.06754	-0.278819	0.402695	-1.38051	0.676138	none	none	SGD:S000000025	Saw1p
YAL028W	FRT2	17	0.36925	4	0.849173	0.705007	0.272701	-0.555021	-0.132459	-1.53586	0.0491497	-0.336472	-0.247519	-0.351995	-1.54325	-0.196813	0.0958335	1.01251	0.485472	0.697617	0.459045	11.1549	11.2507	12.1674	11.6403	11.8525	11.6139	11.8599	11.5234	11.6124	11.5079	10.3166	11.6631	-0.775894	-0.568602	1.4142	0.274199	0.733076	0.217036	0.749062	0.0212603	0.213669	-0.0123154	-2.58904	0.323349	none	none	SGD:S000000026	Frt2p
YAL029C	MYO4	7	0.901483	8	0.999999	-0.0324464	-0.0356568	0.192382	-0.00574714	0.353639	0.0120791	0.0794054	0.0756786	-0.0971673	0.297899	-0.0913061	0.0826158	-0.14915	-0.123867	-0.0881868	-0.135832	9.08716	9.16977	8.93801	8.96329	8.99897	8.95133	9.05471	9.13412	9.13039	8.95754	9.35261	8.9634	0.232047	0.899655	-0.973213	-0.768902	-0.480579	-0.865589	-0.0301474	0.611517	0.581402	-0.815343	2.37713	-0.76798	none	none	SGD:S000000027	Myo4p
YAL030W	SNC1	19	0.564902	4	0.849932	0.010369	0.0526578	-0.559535	0.203658	-1.07342	0.28875	-0.232798	-0.178464	0.318776	-0.832338	0.342211	-0.275086	0.39144	0.125488	0.251452	0.0638297	10.3484	10.0733	10.7398	10.4739	10.5998	10.4122	10.3587	10.126	10.1803	10.6775	9.52641	10.701	-0.00890953	-0.80973	1.13064	0.356405	0.723109	0.176909	0.0212764	-0.656435	-0.498261	0.949286	-2.40179	1.01751	none	none	SGD:S000000028	Snc1p
YAL031C	GIP4	18	0.236277	12	0.441808	0.18573	0.114343	0.244838	-0.0240939	-0.779151	0.2763	-0.0278211	0.383873	-0.0766622	0.0330239	0.228755	0.0435654	0.324765	0.133161	0.997904	0.138185	9.93607	9.97963	10.2608	10.0692	10.934	10.0743	10.1218	10.094	10.5057	10.0451	10.1548	10.3506	-0.986229	-0.829665	0.180901	-0.507677	2.60001	-0.489625	-0.318759	-0.418742	1.06079	-0.594265	-0.200079	0.503335	none	none	SGD:S000000029	Gip4p
YAL032C	PRP45	24	0.189274	7	0.728473	0.43954	0.0960302	0.138212	0.237014	-0.556168	0.344426	-0.0978396	0.0221986	0.153846	-0.285077	0.0529381	0.245671	0.323527	0.356373	0.710631	0.148053	10.9679	11.2136	11.2915	11.3243	11.6786	11.116	11.4075	11.3096	11.4297	11.5613	11.1224	11.4604	-1.77227	-0.547979	-0.159985	0.00370053	1.76913	-1.03445	0.418163	-0.0694166	0.528788	1.18485	-1.00251	0.681977	none	none	SGD:S000000030	Prp45p
YAL033W	POP5	12	0.871857	8	0.654671	0.0222752	0.0283795	0.0240448	-0.00605244	0.0700645	-0.00542429	0.0129314	0.00102545	0.00173044	0.0671958	-0.0119043	0.00682719	-0.000744095	0.0300581	0.0194066	0.0157952	8.79472	8.80155	8.79398	8.82478	8.81413	8.81052	8.817	8.82993	8.81802	8.81873	8.88419	8.80509	-0.968888	-0.681261	-1.00024	0.29745	-0.151296	-0.303442	-0.0304401	0.514356	0.0127617	0.0424627	2.8005	-0.531965	none	NonRibosomalTarget	SGD:S000000031	Pop5p
YAL034C	FUN19	19	0.788961	4	0.953782	-0.227796	0.0149327	-0.738234	0.0122535	-1.40207	-0.280383	-0.968751	0.17585	0.865921	-1.12027	0.446763	-1.21148	0.686289	0.625871	0.0540078	0.49935	12.7676	11.5561	13.4539	13.3934	12.8216	13.2669	12.5398	11.571	12.7156	13.4057	11.4195	12.9865	0.145794	-1.46818	1.06009	0.979602	0.217745	0.811046	-0.157684	-1.44829	0.07659	0.995927	-1.65015	0.437509	none	NonRibosomalTarget	SGD:S000002134	Fun19p
YAL034W-A	MTW1	20	0.21994	5	0.989976	0.121417	-0.00942775	-1.16987	0.327486	0.00196726	-0.483489	-0.0858471	-0.249232	0.70053	0.0635013	0.0151642	0.0449981	1.04206	0.494461	0.182952	0.62007	9.18763	9.23262	10.2297	9.68209	9.37058	9.8077	9.30904	9.2232	9.05981	10.0096	9.37255	9.32421	-0.814579	-0.690926	2.04896	0.544182	-0.311835	0.889352	-0.480928	-0.716833	-1.16581	1.4441	-0.306429	-0.439258	none	none	SGD:S000000032	Mtw1p
YAL035W	FUN12	11	0.894795	13	0.93541	0.00175101	0.0756607	0.393897	1.18181	1.06124	0.588956	0.529863	0.251752	0.331804	0.705495	0.306146	0.455953	-0.140393	-0.848251	-0.353998	-0.281059	12.2691	12.7251	12.1287	11.4209	11.9151	11.9881	12.2709	12.8007	12.5226	12.6027	12.9764	12.577	-0.183431	0.853575	-0.502738	-2.11267	-0.988555	-0.822664	-0.179449	1.02566	0.393129	0.575197	1.42511	0.51684	ESRnegative	none	SGD:S000000033	Fun12p
YAL036C	RBG1	7	0.350193	16	0.844262	0.313463	0.214851	0.86367	0.502917	1.7831	0.311271	0.142462	0.318609	0.04222	0.969643	0.0791751	0.241074	-0.231598	-0.147235	-0.499997	0.0813668	10.5914	10.8325	10.3598	10.4442	10.0914	10.6728	10.9049	11.0474	11.2235	10.9471	11.8745	10.9841	-0.520478	0.00296561	-1.02335	-0.840169	-1.60612	-0.343806	0.160143	0.469472	0.851939	0.251816	2.26553	0.332056	ESRnegative	none	SGD:S000000034	Rbg1p
YAL037C-A	YAL037C-A	16	0.954769	7	0.998031	0.065779	0.0634502	-0.0794441	-0.043785	-0.0394078	-0.0787615	-0.00492551	-0.100615	-0.00172152	-0.0958217	-0.0571899	-0.00259667	0.0446085	0.107842	0.00936511	0.0873507	8.83727	8.83467	8.88188	8.94511	8.84663	8.92462	8.90305	8.89812	8.80243	8.90133	8.80722	8.84586	-0.685805	-0.741898	0.277819	1.64379	-0.483502	1.20113	0.735141	0.628741	-1.43832	0.697953	-1.33478	-0.500264	none	none	SGD:S000028732	Yal037c-ap
YAL037W	YAL037W	16	0.746824	6	0.999109	0.413128	0.245542	-0.369436	-0.469999	-0.0833587	-0.351711	-0.139579	-0.549546	-0.0195785	-0.359965	-0.328346	0.0280072	0.233018	0.863548	0.136522	0.436494	9.47073	9.49874	9.70375	10.3343	9.60725	9.90723	9.88386	9.74428	9.33431	9.86428	9.52389	9.55551	-0.861405	-0.757242	0.00522792	2.35028	-0.353657	0.761992	0.67509	0.155972	-1.36877	0.602274	-0.663682	-0.546084	none	none	SGD:S000000035	Yal037wp
YAL038W	CDC19	9	0.765922	10	0.912208	-0.19795	0.269664	1.37389	0.46895	0.975046	0.254925	0.100828	0.16249	-1.11576	0.329757	-0.898539	-0.366786	-1.40935	-1.78266	-0.843238	-1.35141	14.1796	13.8128	12.7702	12.3969	13.3363	12.8282	13.9816	14.0825	14.1441	12.8659	14.3114	13.0831	1.03321	0.48939	-1.05636	-1.60986	-0.217022	-0.97047	0.739716	0.889208	0.980631	-0.914567	1.22863	-0.592505	ESRnegative	NonRibosomalTarget	SGD:S000000036	Cdc19p
YAL039C	CYC3	16	0.139808	4	0.45973	0.484861	0.560359	0.270514	0.290815	-0.965667	0.0723565	0.165327	-0.105695	0.23455	-0.868171	-0.142059	0.0898291	0.108652	0.428596	0.582357	0.270445	12.3548	12.4447	12.4635	12.7834	12.9372	12.6253	12.8397	13.005	12.734	13.0742	11.9715	12.6976	-0.979018	-0.691697	-0.631492	0.391862	0.883673	-0.11399	0.571828	1.10063	0.23376	1.32205	-2.20505	0.117446	none	none	SGD:S000000037	Cyc3p
YAL040C	CLN3	9	0.495011	10	0.829885	0.0868546	-0.120166	1.54748	-0.339234	1.23536	-0.225162	-0.460492	-0.54186	-2.24209	-0.703569	-2.49354	-0.253472	-2.00249	-1.81601	-1.85208	-2.18152	12.1443	11.8908	10.1418	10.3283	10.2922	9.9628	12.2312	11.7707	11.6893	9.98908	11.5276	9.73764	1.20562	0.944169	-0.859891	-0.667543	-0.704749	-1.04456	1.29521	0.820221	0.736293	-1.01745	0.569494	-1.27681	none	none	SGD:S000000038	Cln3p
YAL041W	CDC24	10	0.467238	13	0.93557	0.329253	-0.104117	0.775932	0.822475	0.102875	1.03631	0.105426	0.348952	0.347171	0.556253	0.307772	0.538795	-0.0977274	-0.14605	0.782632	-0.399287	10.3501	10.8889	10.2524	10.204	11.1327	9.95081	10.6793	10.7848	11.0283	11.0265	11.2356	10.9871	-0.856438	0.425515	-1.08896	-1.20393	1.00567	-1.80646	-0.0730479	0.177791	0.757211	0.752975	1.25044	0.659233	none	none	SGD:S000000039	Cdc24p
YAL042W	ERV46	11	0.880099	13	0.955464	-0.072351	0.193482	0.569487	0.788613	0.873176	0.59765	0.654651	0.326101	0.309736	1.12006	0.289733	0.388818	-0.315737	-0.551228	0.174536	-0.380268	9.76237	10.1512	9.44664	9.21114	9.93691	9.3821	9.69002	10.3447	10.0161	9.99976	10.8101	9.97975	-0.299569	0.583787	-1.01689	-1.5519	0.0969586	-1.1635	-0.463943	1.02336	0.276926	0.239747	2.08073	0.194301	none	none	SGD:S000000040	Erv46p
YAL043C	PTA1	9	0.562915	8	0.890066	-0.266498	-0.12614	0.389709	-0.294513	0.389688	-0.308478	-0.0565831	0.103454	-0.491897	0.288663	-0.480547	-0.196941	-0.552753	-0.463882	-0.367523	-0.438566	10.7854	10.5884	10.2326	10.3215	10.4178	10.3468	10.5189	10.4623	10.6223	10.027	10.8075	10.0383	1.39245	0.619164	-0.777926	-0.428974	-0.0506221	-0.329574	0.34605	0.123878	0.75226	-1.58537	1.47948	-1.54081	none	none	SGD:S000000041	Pta1p
YAL044C	GCV3	9	0.333525	9	0.776847	-0.235696	-0.268311	-0.0611215	-0.340353	1.40674	-0.803481	-0.363907	-0.565884	-1.23768	0.486887	-0.986544	-0.331292	-0.740459	-1.13302	-1.15555	-0.418759	11.1388	10.8075	10.3984	10.0058	9.98329	10.7201	10.9031	10.5392	10.3373	9.66546	11.39	9.9166	1.23608	0.610916	-0.161205	-0.901998	-0.9445	0.445862	0.791311	0.104598	-0.276544	-1.54426	1.71009	-1.07035	none	none	SGD:S000000042	Gcv3p
YAL044W-A	YAL044W-A	3	0.5261	7	0.999001	0.0661541	0.127205	0.162311	-0.0407324	-0.179235	-0.0112495	0.00495725	-0.0763137	-0.229969	-0.335207	-0.246585	-0.0560938	-0.172471	-0.123083	-0.0898178	-0.169181	9.45452	9.39843	9.28205	9.33144	9.36471	9.28534	9.52068	9.52564	9.44436	9.29071	9.18547	9.27409	0.85473	0.330186	-0.758078	-0.296243	0.0148269	-0.727316	1.47335	1.51971	0.759726	-0.677139	-1.66124	-0.832512	none	none	SGD:S000007586	Yal044w-ap
YAL046C	AIM1	14	0.652011	6	0.928937	0.205776	0.0811954	-0.110104	-0.167287	-0.104129	-0.169804	0.133048	-0.267324	-0.104228	-0.220015	-0.25831	0.257629	0.0485567	0.268834	0.0898902	0.11727	9.12708	9.38471	9.17564	9.39592	9.21697	9.24435	9.33286	9.46591	9.06553	9.22863	9.11284	9.07455	-0.811152	1.11785	-0.447583	1.20175	-0.138098	0.0669072	0.729599	1.7258	-1.27199	-0.0508118	-0.917768	-1.2045	none	none	SGD:S000000044	Aim1p
YAL047C	SPC72	9	0.504164	8	0.832829	0.0104625	0.0329985	0.145541	-0.0578319	0.0507363	-0.0172647	-0.00649483	-0.0214151	-0.123726	0.0456239	-0.14743	-0.0290308	-0.156493	-0.0554321	0.00535004	-0.119703	9.14575	9.11672	8.98926	9.09032	9.1511	9.02605	9.15622	9.14972	9.1348	9.03249	9.20184	9.00879	0.656075	0.237456	-1.60053	-0.143245	0.733222	-1.07003	0.806943	0.713288	0.49814	-0.977172	1.46483	-1.31898	none	none	SGD:S000000045	Spc72p
YAL048C	GEM1	4	0.55915	7	0.999581	-0.0143165	-0.0534024	0.136881	0.141284	-0.210822	0.133097	-0.0980189	0.0788061	0.0291058	-0.140732	0.0407193	-0.0589331	-0.072391	-0.126495	0.0557743	-0.106694	9.82009	9.76116	9.7477	9.6936	9.87587	9.7134	9.80578	9.70776	9.88458	9.83488	9.66504	9.84649	0.539972	-0.247776	-0.427667	-1.15086	1.2855	-0.886192	0.348606	-0.961597	1.40199	0.737658	-1.53253	0.892894	none	none	SGD:S000000046	Gem1p
YAL049C	AIM2	3	0.799495	4	0.999632	-0.178537	0.139256	-0.0400803	-0.257658	-0.970546	-0.207332	0.114577	0.337262	-0.818163	-0.998905	-0.48702	-0.203217	0.198805	-0.739043	-0.206896	-0.458226	12.0506	11.8474	12.2494	11.3116	11.8437	11.5924	11.8721	11.9867	12.2094	11.0539	10.8732	11.3851	0.807266	0.352838	1.25183	-0.845358	0.344611	-0.217404	0.408027	0.664239	1.1622	-1.42152	-1.82569	-0.681032	none	none	SGD:S000000047	Aim2p
YAL051W	OAF1	23	0.303178	13	0.844483	-0.0216963	0.143054	0.170312	0.502292	-0.138932	0.488258	-0.0300879	0.469974	0.881494	0.380661	0.787384	-0.194839	0.277966	0.357505	0.497896	0.27743	9.87299	9.67815	10.151	10.2305	10.3709	10.1504	9.85129	9.82121	10.3213	10.7328	10.232	10.6387	-0.916978	-1.51665	-0.0614563	0.183348	0.615443	-0.0631071	-0.983754	-1.07636	0.462728	1.7293	0.187839	1.43965	none	NonRibosomalTarget	SGD:S000000048	Oaf1p
YAL053W	FLC2	13	0.355854	13	0.920377	0.0458115	-0.260983	0.237594	0.853395	-0.0673692	0.785086	0.105537	0.302476	0.909107	0.467211	0.939305	0.412332	0.110693	0.101523	0.580391	0.200031	11.7017	12.114	11.8124	11.8032	12.2821	11.9017	11.7475	11.8531	12.05	12.6566	12.2147	12.6868	-1.09058	0.134855	-0.761606	-0.788859	0.634323	-0.496098	-0.954432	-0.640779	-0.0554828	1.74741	0.434103	1.83715	none	none	SGD:S000000049	Flc2p
YAL054C	ACS1	17	0.923238	2	0.99904	-0.0243118	-0.179439	-0.0766415	-0.688124	-3.8405	-0.538485	-0.305453	0.0572826	-0.719387	-4.35164	-0.537925	-0.150326	0.109612	-0.0555744	-0.535453	-0.0237514	13.8646	13.7143	13.9742	13.809	13.3291	13.8409	13.8403	13.5348	13.8976	13.1209	9.48865	13.3024	0.449539	0.32775	0.538343	0.404515	0.0157339	0.430296	0.429843	0.182375	0.476251	-0.152979	-3.0957	-0.00596525	none	none	SGD:S000000050	Acs1p
YAL055W	PEX22	21	0.802975	6	0.999247	0.0289371	0.0168898	-0.346369	-0.312772	-0.243263	-0.069132	-0.0834872	-0.0650871	0.307194	-0.159669	0.186048	-0.0714399	0.310219	0.648903	0.112531	0.284117	9.17337	9.10193	9.48359	9.82227	9.2859	9.45748	9.2023	9.11882	9.13722	9.5095	9.04264	9.38835	-0.600258	-0.913468	0.759816	2.24469	-0.106895	0.64538	-0.473391	-0.839419	-0.758748	0.873423	-1.17342	0.342289	none	none	SGD:S000000051	Pex22p
YAL056W	GPB2	18	0.399626	4	0.875434	-0.156289	-0.073079	-0.260446	-0.495448	-1.09806	-0.433011	-0.407005	0.323711	-0.449179	-0.797922	-0.0724299	-0.490215	0.427868	-0.11002	0.143853	0.204292	11.2851	10.7949	11.713	11.1751	11.429	11.4894	11.1288	10.7218	11.4525	10.6796	10.3309	11.0564	0.445145	-0.764494	1.50094	0.173664	0.800112	0.94925	0.0594912	-0.944821	0.858269	-1.04889	-1.90943	-0.119234	none	none	SGD:S000000052	Gpb2p
YAL058W	CNE1	6	0.657801	7	0.524547	0.388414	0.241835	0.375764	-0.220317	-0.153743	-0.175463	0.143066	-0.096527	-0.22433	-0.203338	-0.492784	0.289646	-0.0838771	0.384401	0.338819	0.0710933	10.0369	10.3265	9.95302	10.4213	10.3757	10.108	10.4253	10.5684	10.3288	10.201	10.222	9.93253	-1.01644	0.421652	-1.43289	0.892112	0.6658	-0.663464	0.912038	1.62237	0.43278	-0.201765	-0.0975389	-1.53464	none	none	SGD:S000000054	Cne1p
YAL059W	ECM1	9	0.155927	8	0.999895	-0.0349676	3.01417e-05	0.177796	-0.0509272	0.255111	-0.134722	-0.144009	0.0221119	-0.134867	0.000662486	-0.243587	-0.179007	-0.190652	-0.118908	-0.289416	-0.143833	9.39443	9.21543	9.20378	9.27552	9.10502	9.2506	9.35946	9.21546	9.38158	9.2246	9.36013	9.11588	1.38321	-0.438176	-0.556664	0.173327	-1.56159	-0.0802815	1.02741	-0.43787	1.2524	-0.344855	1.03415	-1.45107	ESRnegative	none	SGD:S000000055	Ecm1p
YAL060W	BDH1	18	0.435551	3	0.999824	-0.386878	-0.232351	-0.739924	-0.516902	-0.730057	-0.630076	0.433354	0.537784	-0.0895795	0.134547	0.282271	0.278827	0.890829	0.0404446	0.477726	0.525469	11.6307	11.9095	12.5215	11.6711	12.1084	12.1561	11.2438	11.6771	11.7816	11.1542	11.3783	11.5261	-0.249749	0.452233	1.99303	-0.147925	0.952986	1.07319	-1.22376	-0.13274	0.130175	-1.44929	-0.885024	-0.513111	none	none	SGD:S000000056	Bdh1p
YAL061W	BDH2	17	0.939075	2	0.997464	-0.129225	-0.86386	0.137077	-1.28367	-3.08829	-0.989468	-1.0296	0.240246	-0.790166	-2.9971	-0.83872	-0.294964	-0.0260555	0.364275	-0.0380373	0.0215239	13.2106	12.9156	13.1845	13.5749	13.1726	13.2321	13.0814	12.0518	13.3216	12.2912	10.0843	12.2426	0.539162	0.229555	0.511813	0.92152	0.499236	0.561754	0.403522	-0.677189	0.655695	-0.42587	-2.74236	-0.476834	ESRpositive	none	SGD:S000000057	Bdh2p
YAL062W	GDH3	17	0.87114	2	0.879861	-0.166511	-0.607653	0.70802	-1.94034	-2.54309	-1.17688	-1.65283	0.130498	-1.66699	-3.35513	-1.57797	-1.21168	-0.744033	0.106833	-0.978558	-0.567605	12.9033	11.6916	12.1593	13.0102	11.9248	12.3357	12.7368	11.084	12.8673	11.0698	9.38167	11.1588	0.982259	-0.158812	0.281586	1.08287	0.0607286	0.447733	0.825453	-0.731053	0.948345	-0.744392	-2.33415	-0.66056	none	none	SGD:S000000058	Gdh3p
YAL063C	FLO9	21	0.163094	7	0.957164	0.388973	0.0864238	-0.0857958	0.00576027	-0.205898	0.203018	-0.0268586	-0.145141	0.143875	-0.423514	0.380575	0.275691	0.329628	0.527087	0.171357	0.56653	9.28851	9.5642	9.61813	9.81559	9.45986	9.85504	9.67748	9.65062	9.53234	9.82135	9.25397	10.0581	-1.46441	-0.292232	-0.062903	0.776653	-0.735838	0.944356	0.189421	0.0752236	-0.427688	0.801145	-1.61127	1.80754	none	none	SGD:S000000059	Flo9p
YAL063C-A	YAL063C-A	23	0.343448	7	0.996818	0.0424934	0.02971	0.00540692	0.0154653	-0.0031686	0.0151764	-0.0294918	-0.0076239	0.0721563	-0.0192526	0.0178104	-0.0167083	0.0294626	0.0991845	0.0264095	0.0451275	8.8391	8.82239	8.86857	8.93829	8.86551	8.88423	8.8816	8.8521	8.87397	8.95375	8.86234	8.89941	-1.04246	-1.48525	-0.261662	1.58605	-0.342575	0.153475	0.0836697	-0.697898	-0.118373	1.9959	-0.426546	0.555667	none	none	SGD:S000028813	Yal063c-ap
YAL064C-A	TDA8	25	0.679406	7	0.997666	-0.000281337	0.000799865	0.000976722	0.0364757	-0.000625738	0.00260974	-0.000456276	0.0014104	0.0377011	-0.000984158	0.000354728	-0.00153748	0.000152336	0.000944101	-0.000639757	-0.00253635	8.65724	8.65571	8.6574	8.65819	8.6566	8.65471	8.65696	8.65651	8.65837	8.69466	8.65598	8.65732	-0.248477	-0.388583	-0.234596	-0.162444	-0.306777	-0.479607	-0.274115	-0.315694	-0.14559	3.16147	-0.363798	-0.24179	none	none	SGD:S000002140	Yal064c-ap
YAL064W	YAL064W	16	0.687867	7	0.999239	0.0429718	0.0265279	-0.019947	-0.00387499	-0.0173975	-0.00583972	-0.0204315	-0.0422342	0.0380591	-0.048364	-0.00413152	-0.00398765	0.0206845	0.0849059	0.0120053	0.04468	8.77853	8.77455	8.79922	8.86344	8.79054	8.82321	8.82151	8.80107	8.77927	8.85957	8.77314	8.81737	-0.906913	-1.03492	-0.242907	1.8187	-0.521524	0.527383	0.472547	-0.183337	-0.883236	1.6943	-1.08001	0.339919	none	none	SGD:S000000060	Yal064wp
YAL064W-B	YAL064W-B	22	0.376607	6	0.659705	0.0901813	0.124632	-0.355428	-0.184043	-0.240724	0.119016	0.040586	0.0143767	0.271376	-0.193075	0.644325	0.00613513	0.459986	0.5456	0.13783	0.61549	9.5581	9.56424	10.0181	10.1037	9.69593	10.1736	9.64828	9.68887	9.66266	9.91966	9.45521	10.2926	-0.93458	-0.912267	0.738311	1.04967	-0.433315	1.30385	-0.606606	-0.459001	-0.55432	0.380342	-1.30879	1.7367	none	none	SGD:S000002141	Yal064w-bp
YAL065C	YAL065C	23	0.45002	7	0.999746	0.0188438	0.00544164	-0.0161237	0.0281017	-0.0222776	0.0175642	-0.00655007	-0.00604134	0.0402536	-0.00822154	0.0272174	0.00685205	0.0289261	0.0309957	0.0328998	0.0284969	8.74647	8.75333	8.7754	8.77747	8.77937	8.77497	8.76532	8.75877	8.75928	8.80557	8.7571	8.79253	-1.40022	-1.00031	0.288041	0.408831	0.519962	0.262992	-0.300413	-0.682706	-0.653014	2.04898	-0.780261	1.28812	none	none	SGD:S000001817	Yal065cp
YAL067C	SEO1	21	0.432889	7	0.995413	0.169693	0.125833	-0.11381	-0.0314379	-0.128239	-0.0213054	-0.0476476	-0.0594133	0.126304	-0.169323	0.105094	-0.00378747	0.22409	0.327435	0.12861	0.296092	9.00013	8.99634	9.22422	9.32756	9.12873	9.29622	9.16982	9.12217	9.11041	9.29612	9.0005	9.27491	-1.3231	-1.35401	0.505588	1.34894	-0.273581	1.09317	0.0616843	-0.327145	-0.423159	1.09239	-1.32008	0.919304	none	none	SGD:S000000062	Seo1p
YAL068C	PAU8	16	0.924473	3	0.656451	0.902894	0.593914	-0.916483	-0.593539	-0.984926	-0.475564	-0.0813657	-1.1996	-0.198485	-1.56131	-0.400777	0.227614	0.619778	1.29795	0.326506	0.977681	10.5982	10.8258	11.2179	11.8961	10.9247	11.5758	11.5011	11.4197	10.3015	11.3026	9.93974	11.1003	-0.802636	-0.398552	0.297657	1.50161	-0.222989	0.933041	0.800272	0.655824	-1.32938	0.447902	-1.97153	0.0887731	none	none	SGD:S000002142	Pau8p
YAR002C-A	ERP1	9	0.896491	10	0.99988	-0.125106	0.331059	0.716707	0.137275	1.26464	0.162227	0.462294	0.0501682	-0.584985	0.824073	-0.539009	0.0061291	-0.791645	-0.847365	-0.565676	-0.826342	9.74655	9.75268	8.9549	8.89918	9.18087	8.92021	9.62144	10.0837	9.67161	9.03646	10.4455	9.08243	0.582455	0.594478	-0.9705	-1.07981	-0.527221	-1.03857	0.337037	1.24391	0.435451	-0.810517	1.95361	-0.720328	none	none	SGD:S000002129	Erp1p
YAR002W	NUP60	11	0.610532	13	0.945359	0.129736	0.121601	0.578973	0.47026	0.716552	0.664206	0.0816604	-0.0363553	0.0935792	0.560019	0.138179	0.0897958	-0.485592	-0.246945	-0.0267969	-0.396291	10.8641	10.9539	10.3785	10.6171	10.8373	10.4678	10.9938	11.0755	10.9575	11.0874	11.5538	11.132	-0.144517	0.138788	-1.67656	-0.923628	-0.229061	-1.39481	0.264799	0.522438	0.150099	0.560042	2.03166	0.700755	none	none	SGD:S000000063	Nup60p
YAR003W	SWD1	12	0.533165	8	0.993819	0.0934407	0.254391	0.196122	0.0553188	0.510185	0.17983	0.292532	0.0151307	0.0787191	0.470486	0.0708117	0.131582	-0.0875503	0.116841	0.0537418	-0.0155772	9.28125	9.41283	9.1937	9.39809	9.33499	9.26567	9.37469	9.66722	9.38982	9.45341	9.84518	9.4455	-0.789853	-0.0507322	-1.28164	-0.133534	-0.487975	-0.877353	-0.264978	1.37823	-0.179986	0.177202	2.37783	0.132785	none	none	SGD:S000000064	Swd1p
YAR007C	RFA1	11	0.572105	13	0.99814	-0.149634	0.0858696	0.472278	1.14973	0.502621	0.510514	0.37664	0.0692998	0.620362	0.665859	0.0958982	0.141136	-0.552612	-0.679005	0.0136042	-0.56425	9.98022	10.1214	9.4276	9.30121	9.99382	9.41597	9.83058	10.2072	9.89988	10.4509	10.4964	9.92648	0.153696	0.519872	-1.28005	-1.60798	0.188992	-1.31025	-0.234528	0.74266	-0.0547307	1.375	1.49304	0.0142786	none	none	SGD:S000000065	Rfa1p
YAR008W	SEN34	5	0.532083	9	0.522474	0.25626	0.173432	-0.162933	0.0822747	0.551301	-0.163857	0.10043	-0.423428	0.199658	0.0625506	-0.342249	0.183258	-0.00423478	0.373643	-0.23249	0.0778682	9.78891	9.97217	9.78468	10.1626	9.55642	9.86678	10.0452	10.1456	9.62175	10.2448	10.1077	9.70292	-0.558438	0.242872	-0.576955	1.07534	-1.57502	-0.217954	0.562077	1.00122	-1.28939	1.43509	0.835583	-0.934429	none	none	SGD:S000000066	Sen34p
YAR009C	YAR009C	21	0.454947	8	0.65904	-0.0562659	0.00634264	0.000890605	-0.255951	0.0827115	-0.0287797	0.00222224	0.123009	0.152486	0.116519	0.127103	-0.0603863	0.0658522	0.352171	-0.0224589	0.0996168	8.9306	8.87021	8.99645	9.28277	8.90814	9.03021	8.87433	8.87655	8.99734	9.02682	8.99085	9.00143	-0.458535	-0.995723	0.127276	2.67433	-0.658326	0.427642	-0.959069	-0.9393	0.135199	0.397422	0.0774634	0.171622	none	none	SGD:S000000067	Yar009cp
YAR010C	YAR010C	16	0.115778	9	0.370523	0.267858	0.485278	-0.694565	-0.675627	0.380687	0.486676	-0.00213519	-0.515399	-0.537246	-0.430338	0.196599	-0.219555	0.447024	0.40624	-0.543167	-0.0222196	12.8083	12.5887	13.2553	13.2145	12.2651	12.7861	13.0761	13.074	12.5607	12.5389	12.6458	13.2727	-0.0970477	-0.75782	1.24832	1.12557	-1.73176	-0.16392	0.709099	0.702673	-0.842048	-0.907798	-0.586047	1.30078	none	none	SGD:S000000068	Yar010cp
YAR014C	BUD14	7	0.27145	9	0.902268	-0.0679302	-0.0908095	0.0712967	-0.0820109	0.665808	-0.380262	-0.221921	-0.00744044	-0.295952	0.274037	-0.520659	-0.199042	-0.146667	-0.281872	-0.459701	-0.208327	11.1254	10.9263	10.9787	10.8435	10.6657	10.917	11.0574	10.8355	11.05	10.7615	11.3315	10.5368	0.96704	0.0338438	0.279399	-0.354499	-1.18824	-0.00968933	0.648553	-0.391911	0.613669	-0.739002	1.93336	-1.79252	none	none	SGD:S000000069	Bud14p
YAR015W	ADE1	9	0.668784	15	0.822683	-0.560141	-1.36562	0.620558	-0.159838	2.86059	-0.172404	-0.770475	-1.09933	-1.90366	1.50743	-1.95905	0.0350033	-2.28003	-2.30396	-1.9133	-2.34678	11.6399	11.6749	9.35988	9.33595	9.72661	9.29312	11.0798	10.3093	9.98044	9.17611	12.5872	9.12072	1.15362	1.18318	-0.771567	-0.791778	-0.461915	-0.827937	0.680655	0.0300881	-0.247585	-0.92674	1.95349	-0.97351	none	none	SGD:S000000070	Ade1p
YAR018C	KIN3	14	0.244063	6	0.716823	0.0850274	-0.627142	-0.362235	-0.342707	-0.112382	-0.0987879	-0.0617525	-0.528588	-0.151259	-0.462009	-0.219475	0.650417	-0.0813261	0.276476	-0.2646	-0.0356593	9.51522	10.1656	9.43389	9.79169	9.25062	9.47956	9.60025	9.53849	9.07166	9.44899	9.13824	9.38077	0.105062	2.33572	-0.173852	1.05326	-0.802404	-0.017234	0.396671	0.184886	-1.41616	-0.122083	-1.18783	-0.356035	none	none	SGD:S000000071	Kin3p
YAR019C	CDC15	10	0.419647	7	0.668859	0.0702698	0.0865309	0.263302	0.168377	-0.358894	0.301134	0.0652844	0.186039	0.0265856	0.0300486	0.222897	0.0490234	-0.00699345	-0.071522	0.459213	-0.00796782	9.42852	9.47754	9.42152	9.35699	9.88773	9.42055	9.49879	9.56407	9.68483	9.52537	9.52884	9.72168	-0.751366	-0.42972	-0.79725	-1.22063	2.26156	-0.803643	-0.290321	0.138015	0.930293	-0.115891	-0.0931698	1.17212	none	none	SGD:S000000072	Cdc15p
YAR020C	PAU7	24	0.391723	7	0.856551	0.0888614	0.124249	0.148869	0.0345253	-0.344335	0.498611	0.0321883	0.174826	0.0883124	0.099498	0.907172	-0.00319887	0.114818	0.142648	0.532694	0.497422	9.20785	9.20465	9.32267	9.3505	9.74054	9.70527	9.29671	9.3289	9.47154	9.38502	9.39621	10.2039	-0.906422	-0.917575	-0.506082	-0.409043	0.950945	0.827961	-0.596585	-0.484353	0.0129873	-0.288663	-0.249661	2.56649	none	none	SGD:S000000073	Pau7p
YAR023C	YAR023C	22	0.364432	4	0.56849	0.17098	0.211054	0.102722	0.0378759	-0.786222	0.189769	-0.148165	0.00784588	0.509719	-0.38301	0.709868	-0.188239	0.0761033	0.642823	0.574191	0.691079	9.82705	9.63881	9.90316	10.4699	10.4012	10.5181	9.99803	9.84987	10.0059	10.5078	9.61502	10.7079	-0.774479	-1.27175	-0.573437	0.923666	0.742362	1.05114	-0.322802	-0.714209	-0.302075	1.02372	-1.3346	1.55246	none	none	SGD:S000000074	Yar023cp
YAR027W	UIP3	4	0.608235	12	0.963309	-0.408161	0.0336007	0.432656	-0.0114262	-0.740341	0.150048	-0.219687	0.0285209	-0.426211	-0.248185	-0.187672	-0.661449	-0.812297	-0.822946	0.0839942	-0.745881	9.69002	9.02857	8.87773	8.86708	9.77402	8.94414	9.28186	9.06218	9.31038	8.85565	9.03368	9.09419	1.74563	-0.398962	-0.888047	-0.922576	2.01796	-0.672711	0.422262	-0.29002	0.514734	-0.959622	-0.382419	-0.186218	none	none	SGD:S000000075	Uip3p
YAR028W	YAR028W	24	0.175978	7	0.988778	0.172121	0.200169	0.0740859	-0.0980243	-0.246536	0.240555	-0.0565689	-0.0775835	-0.123521	-0.0851174	0.288773	-0.0846169	0.0204511	0.146624	0.333539	0.220338	9.08819	9.00357	9.10864	9.23481	9.42173	9.30853	9.26031	9.20374	9.18272	9.13679	9.17519	9.54908	-0.900379	-1.46646	-0.763562	0.0805297	1.33098	0.573672	0.2511	-0.127344	-0.267931	-0.575248	-0.318332	2.18298	none	none	SGD:S000000076	Yar028wp
YAR029W	YAR029W	21	0.294453	6	0.873711	0.417664	0.25825	-0.295303	-0.340264	-0.308851	0.204289	-0.14001	-0.401168	0.0287976	-0.262742	0.533186	0.0194035	0.311799	0.786725	0.463773	0.746561	9.46878	9.48818	9.78058	10.2555	9.93255	10.2153	9.88644	9.74643	9.48527	9.91524	9.6237	10.4196	-1.20429	-1.14323	-0.223094	1.27145	0.255151	1.14506	0.110052	-0.330546	-1.15238	0.200675	-0.71677	1.78793	none	none	SGD:S000000077	Yar029wp
YAR031W	PRM9	16	0.765022	6	0.870608	0.187277	0.190148	-0.0469613	-0.173529	-0.305087	-0.172832	-0.0389888	-0.120087	0.0482016	-0.327719	-0.124086	-0.04186	0.114151	0.409007	0.164645	0.236023	9.17813	9.13627	9.29229	9.58714	9.34278	9.41416	9.36541	9.32642	9.24532	9.41361	9.03769	9.24133	-0.827769	-1.11593	-0.0419559	1.98783	0.305644	0.79701	0.461442	0.193044	-0.365237	0.793262	-1.79457	-0.392763	none	none	SGD:S000000078	Prm9p
YAR033W	MST28	16	0.529193	6	0.997445	0.402282	0.285962	-0.188501	-0.511911	-0.394691	-0.301864	-0.0514287	-0.411151	-0.201209	-0.47796	-0.315428	0.0648905	0.179632	0.712984	0.319013	0.388718	9.41255	9.47744	9.59218	10.1255	9.73156	9.80127	9.81483	9.7634	9.40368	9.61362	9.33687	9.49941	-0.965204	-0.678529	-0.171623	2.18464	0.444142	0.752087	0.812007	0.584804	-1.00439	-0.0768999	-1.29954	-0.581498	none	none	SGD:S000000079	Mst28p
YAR035C-A	YAR035C-A	22	0.685482	2	0.446042	-0.128398	0.531765	-1.44025	0.717442	-2.56252	-0.0810937	0.633443	1.85845	3.08281	-0.098531	3.17372	-0.0267205	3.1703	2.23697	2.33559	3.12642	9.56924	9.54252	12.7395	11.8062	11.9048	12.6957	9.44084	10.0743	11.2993	12.5237	9.34231	12.6146	-1.09346	-1.11219	1.12847	0.47434	0.543459	1.09772	-1.18345	-0.739494	0.119061	0.977165	-1.2525	1.04088	none	none	SGD:S000028595	Yar035c-ap
YAR035W	YAT1	17	0.804594	2	0.995748	-0.0525083	0.251972	0.2222	0.181272	-3.05411	-0.153241	0.249701	0.609506	-0.0782914	-2.96905	-0.105278	-0.0547797	0.334797	-0.312072	0.0325459	-0.00454525	14.1379	14.0831	14.4727	13.8258	14.1704	14.1333	14.0854	14.3351	14.6949	14.0071	11.1163	13.9801	0.238465	0.178463	0.60518	-0.103358	0.274114	0.233487	0.180951	0.454457	0.848564	0.095196	-3.07116	0.0656366	none	none	SGD:S000000080	Yat1p
YAR042W	SWH1	22	0.917879	5	0.998673	-0.0833362	0.262689	-1.12091	0.506106	-0.9656	-0.0699297	-0.127733	0.637551	1.81963	0.000667252	1.74525	-0.473759	1.67513	1.23019	0.882931	1.73184	11.8282	11.3544	13.5033	13.0584	12.7111	13.56	11.7448	11.6171	12.3824	13.5645	11.7455	13.4901	-0.828597	-1.37497	1.10328	0.590152	0.189665	1.16869	-0.924706	-1.07202	-0.189436	1.17383	-0.923936	1.08804	none	none	SGD:S000000081	Swh1p
YAR050W	FLO1	22	0.259473	7	0.976951	0.219501	0.132554	-0.152831	0.00702469	-0.352997	0.0741517	0.055617	-0.0447707	0.175092	-0.324413	0.42638	0.142563	0.327561	0.387568	0.248084	0.571728	9.57763	9.72019	9.90519	9.9652	9.82571	10.1494	9.79713	9.85275	9.75236	9.97222	9.47272	10.2235	-1.27452	-0.610253	0.251736	0.531333	-0.118584	1.38942	-0.251768	0.0073764	-0.460375	0.564064	-1.76336	1.73493	none	none	SGD:S000000084	Flo1p
YAR064W	YAR064W	16	0.943272	6	0.999198	0.315547	0.286621	-0.463173	-0.462323	-0.248866	-0.397222	-0.0551542	-0.522151	0.0657204	-0.490979	-0.0928548	-0.0262279	0.25657	0.843591	0.073435	0.619915	9.62853	9.60231	9.8851	10.4721	9.70197	10.2484	9.94408	9.88893	9.42193	10.0098	9.4531	9.85123	-0.690141	-0.774819	0.138205	2.03343	-0.453053	1.31128	0.328617	0.150549	-1.35717	0.540798	-1.25653	0.0288313	none	none	SGD:S000000089	Yar064wp
YAR066W	YAR066W	16	0.775359	6	0.888922	0.802305	0.645927	-0.49315	-0.373466	-0.317028	-0.507146	-0.00717406	-1.0681	-0.171306	-1.10804	-0.322696	0.149203	0.227357	1.00446	0.0112917	0.986755	10.205	10.3542	10.4324	11.2095	10.2163	11.1918	11.0073	11.0001	9.9392	10.836	9.89926	10.6846	-0.801323	-0.483596	-0.317169	1.33767	-0.777277	1.29996	0.907173	0.891896	-1.36732	0.54238	-1.45238	0.219997	none	none	SGD:S000002144	Yar066wp
YAR068W	YAR068W	1	0.836726	7	0.940532	0.000598429	-0.307148	0.143397	-0.0676207	-0.321524	-0.249318	-0.412136	-0.868095	-1.50173	-0.973817	-1.3726	-0.104389	-1.01089	-1.43351	-0.651695	-1.12269	14.1221	14.0177	13.1112	12.6885	13.4704	12.9994	14.1227	13.7105	13.2546	12.6209	13.1488	12.7501	1.42903	1.23956	-0.405774	-1.17284	0.246182	-0.608679	1.43011	0.682074	-0.145504	-1.29557	-0.337393	-1.0612	none	none	SGD:S000000091	Yar068wp
YAR071W	PHO11	3	0.245071	6	0.955172	0.174297	0.260582	0.0344727	-0.335829	-0.547045	-0.359879	-1.35623	-1.47919	-1.59774	-1.93088	-1.83133	-1.44251	-1.33937	-1.08762	-1.20953	-1.29715	11.31	9.8675	9.97064	10.2224	10.1005	10.0129	11.4843	10.1281	10.0051	9.88657	9.55343	9.65298	1.88207	-0.526588	-0.354361	0.0660097	-0.137566	-0.283869	2.17311	-0.091477	-0.2968	-0.494746	-1.051	-0.884782	none	none	SGD:S000000094	Pho11p
YBL001C	ECM15	3	0.580062	4	0.999966	-0.347229	-0.141586	0.0936711	-0.244716	-1.26051	-0.0639248	0.00598043	0.355466	-0.732194	-1.29657	-0.171646	-0.199663	-0.0854339	-0.834708	-0.38329	-0.45495	11.329	11.1294	11.2436	10.4943	10.9457	10.8741	10.9818	10.9878	11.3373	10.2496	9.68522	10.8101	1.00993	0.598434	0.833853	-0.710357	0.219989	0.072302	0.294308	0.306634	1.0269	-1.2147	-2.37785	-0.0594434	none	none	SGD:S000000097	Ecm15p
YBL002W	HTB2	8	0.781086	15	0.998234	-0.137463	-0.68674	-0.0136972	0.0468829	2.29349	0.122314	0.72276	-0.320437	-0.222703	1.99488	-0.192039	1.27204	-0.444203	-0.40705	-0.436078	-0.451816	9.41855	10.6906	8.97435	9.0115	8.98247	8.96674	9.28109	10.0038	8.96065	9.05839	11.276	9.08905	-0.0743209	1.56849	-0.648	-0.600017	-0.637506	-0.657832	-0.251852	0.681577	-0.665689	-0.539468	2.32449	-0.499866	none	none	SGD:S000000098	Htb2p
YBL003C	HTA2	8	0.679777	15	0.96891	-0.326411	-0.561827	-0.168388	0.112911	1.85537	0.0923378	0.50389	-0.321258	-0.0119576	1.52028	-0.0222586	0.739306	-0.479281	-0.451279	-0.661498	-0.441007	10.1668	10.9061	9.68753	9.71553	9.50531	9.7258	9.8404	10.3443	9.51914	9.82844	11.3607	9.81814	0.229969	1.51837	-0.605278	-0.55648	-0.92283	-0.538579	-0.33887	0.539263	-0.898731	-0.359709	2.31054	-0.377661	none	none	SGD:S000000099	Hta2p
YBL004W	UTP20	11	0.301364	15	0.801341	-0.280494	-0.316969	0.203492	0.723255	1.9183	0.0253955	-0.0718384	0.201848	-0.206206	0.888214	0.11253	-0.0353638	-0.282138	-1.20996	-1.31058	-0.19336	11.5688	11.5335	11.2867	10.3589	10.2582	11.3755	11.2883	11.2165	11.4902	11.0821	12.1765	11.4009	0.610224	0.541894	0.0650754	-1.72766	-1.92208	0.236613	0.0682521	-0.0705543	0.458263	-0.33018	1.78446	0.285682	none	none	SGD:S000000100	Utp20p
YBL005W	PDR3	4	0.228951	7	0.904292	-0.0581665	-0.115476	0.321752	-0.0461557	-0.296443	0.126916	-0.0714294	0.246102	0.0241189	0.0317534	0.127178	-0.0141202	-0.133817	0.0121081	0.27003	-0.0579042	9.5796	9.56548	9.44579	9.59171	9.84963	9.5217	9.52144	9.45001	9.76754	9.54555	9.55319	9.64861	-0.0594876	-0.178044	-1.18304	0.0421744	2.20773	-0.545662	-0.547865	-1.1476	1.51845	-0.345358	-0.281257	0.519947	none	none	SGD:S000000101	Pdr3p
YBL005W-A	YBL005W-A	19	0.207161	6	0.68781	0.468864	1.13556	-0.639166	-0.50203	-0.406349	-0.168122	-0.227619	-0.465672	-0.555043	-1.34416	-0.288396	-0.894315	0.642358	0.415851	-0.468949	0.34859	11.5656	10.6712	12.2079	11.9814	11.0966	11.9142	12.0344	11.8068	11.5688	11.4794	10.6903	11.746	0.00398449	-1.76516	1.2747	0.826624	-0.923694	0.693569	0.931496	0.481218	0.0102993	-0.166495	-1.72754	0.360989	none	none	SGD:S000002146	Ybl005w-ap
YBL005W-B	YBL005W-B	20	0.18094	9	0.542674	0.0256117	0.587154	-0.196996	-0.712722	0.465354	0.259709	0.0661216	0.367754	-0.0352603	0.178609	0.476326	-0.495421	0.590362	0.703073	-0.261134	0.242229	11.0787	10.5833	11.6691	11.7818	10.8176	11.3209	11.1043	11.1704	11.4721	11.069	11.2829	11.5806	-0.473569	-1.89095	1.21544	1.5379	-1.22066	0.21944	-0.400294	-0.211123	0.651838	-0.501173	0.110699	0.962459	none	none	SGD:S000002147	Ybl005w-bp
YBL006C	LDB7	4	0.169546	7	0.95647	-0.331317	-0.345048	-0.247526	0.107399	-0.229328	0.0993574	-0.0641316	0.0249079	0.159189	0.0970329	0.102678	-0.0504013	-0.0588839	-0.279528	-0.00495662	-0.327997	10.5275	10.4771	10.4686	10.2479	10.5225	10.1995	10.1961	10.132	10.221	10.3553	10.2932	10.2988	1.4327	1.07014	1.00912	-0.578079	1.39705	-0.926744	-0.950629	-1.41196	-0.771454	0.194496	-0.252623	-0.212016	none	none	SGD:S000000102	Ldb7p
YBL007C	SLA1	18	0.261979	4	0.842829	-0.442939	-0.537906	-0.242938	0.175148	-0.72496	-0.301093	0.158857	0.405034	0.498261	0.354548	0.323568	0.253823	0.205032	-0.119826	0.636568	0.181722	10.7599	11.0137	10.9649	10.64	11.3964	10.9416	10.3169	10.4758	10.7219	10.8152	10.6715	10.6405	-0.0716089	0.83737	0.662642	-0.500723	2.20804	0.579166	-1.65784	-1.08895	-0.207353	0.126507	-0.388152	-0.499094	none	none	SGD:S000000103	Sla1p
YBL008W	HIR1	23	0.299921	7	0.968485	0.207649	-0.054341	-0.0143146	0.0783637	-0.0170768	0.0523277	0.301704	0.192032	0.508818	0.372908	0.438275	0.563694	0.413996	0.638104	0.597635	0.593597	9.50593	10.0696	9.91992	10.144	10.1036	10.0995	9.71357	10.0153	9.90561	10.2224	10.0865	10.1518	-2.3712	0.362824	-0.363242	0.723726	0.52744	0.507856	-1.36406	0.0992596	-0.432671	1.10381	0.444615	0.761655	none	none	SGD:S000000104	Hir1p
YBL008W-A	YBL008W-A	15	0.63816	6	1	0.134396	0.00186082	-0.282057	-0.281613	-0.152245	-0.286479	-0.11954	-0.289378	-0.00845289	-0.286144	-0.171937	0.0129949	0.127076	0.407556	0.000496067	0.248938	9.0224	9.03539	9.14947	9.42996	9.0229	9.27134	9.15679	9.03725	8.86742	9.14834	8.87065	8.98486	-0.378335	-0.297293	0.414164	2.16336	-0.375241	1.17415	0.459815	-0.285688	-1.34487	0.407099	-1.3247	-0.612457	none	none	SGD:S000028529	Ybl008w-ap
YBL009W	ALK2	5	0.486892	9	0.988696	0.036805	-0.29923	-0.413096	-0.304156	1.29136	-0.213273	0.00456626	-0.569318	-0.121742	0.908987	-0.282305	0.340601	-0.119417	0.219219	-0.345573	-0.0322266	9.57058	9.91118	9.45116	9.7898	9.22501	9.53835	9.60738	9.61195	9.03807	9.48564	10.5164	9.32508	-0.0497522	0.859581	-0.368569	0.535517	-0.972359	-0.13579	0.0485092	0.0607001	-1.47145	-0.276515	2.47531	-0.705184	none	none	SGD:S000000105	Alk2p
YBL010C	YBL010C	14	0.638837	9	0.979692	0.184741	0.00471453	-0.407643	-0.618808	0.462871	-0.501891	-0.052756	-0.623352	-0.0385402	0.0131941	-0.432527	0.12727	-0.0309681	0.765008	-0.264936	0.254104	9.89042	10.0177	9.85946	10.6554	9.62549	10.1445	10.0752	10.0224	9.45181	10.0366	10.0884	9.64264	-0.222897	0.18976	-0.323308	2.25755	-1.08192	0.601004	0.376101	0.205047	-1.64504	0.251139	0.418881	-1.02632	none	none	SGD:S000000106	Ybl010cp
YBL011W	SCT1	6	0.332975	7	0.882443	0.208486	-0.366018	-0.0166739	-0.149429	-0.106651	0.232898	0.741143	0.264444	-0.0939413	0.729093	0.479938	1.31565	0.489604	0.263974	1.04423	0.455527	10.17	11.4857	10.6596	10.434	11.2143	10.6256	10.3785	11.1197	10.643	10.2846	11.1076	10.8585	-1.40694	1.79343	-0.215955	-0.764808	1.13319	-0.298849	-0.899784	0.903077	-0.256515	-1.1283	0.873763	0.267684	none	none	SGD:S000000107	Sct1p
YBL013W	FMT1	14	0.330798	6	0.980766	0.0654581	-0.0937021	-0.127055	-0.202398	-0.202842	-0.267069	0.0043878	-0.181341	-0.101212	-0.166378	-0.206779	0.163548	0.0111723	0.166643	0.101922	0.125748	9.14126	9.30481	9.15243	9.3079	9.24318	9.26701	9.20672	9.2111	9.02537	9.1055	9.04034	8.99994	-0.240932	1.28213	-0.136889	1.31095	0.708225	0.930109	0.368654	0.409515	-1.3201	-0.573898	-1.18076	-1.557	none	none	SGD:S000000109	Fmt1p
YBL014C	RRN6	15	0.285916	7	0.616615	-0.00581031	-0.0740885	-0.0964647	-0.146643	0.0758472	-0.151126	0.0103498	-0.00624907	0.0173694	0.0674663	-0.0543847	0.078628	0.0844053	0.158203	-0.0141912	0.0909311	9.1886	9.26723	9.27301	9.3468	9.17441	9.27953	9.18279	9.19314	9.17654	9.20016	9.25026	9.12841	-0.540273	0.741625	0.835815	2.03896	-0.771636	0.942208	-0.635001	-0.466264	-0.736882	-0.351821	0.464926	-1.52165	none	none	SGD:S000000110	Rrn6p
YBL015W	ACH1	3	0.716959	12	0.464479	-0.287228	-0.111895	2.22595	-0.052494	-2.15881	0.0570775	0.220273	0.354129	-2.35905	-3.03149	-1.75652	0.0449401	-2.15905	-2.59378	-1.15991	-2.10082	13.3095	13.3545	11.1505	10.7158	12.1496	11.2087	13.0223	13.2426	13.3764	10.6633	9.99083	11.2658	1.07797	1.11371	-0.63917	-0.984926	0.155471	-0.592864	0.849532	1.02472	1.13118	-1.02668	-1.56148	-0.547469	none	none	SGD:S000000111	Ach1p
YBL016W	FUS3	15	0.652642	3	0.939146	0.230342	0.0847482	-0.27068	-0.715026	-0.820049	-0.597033	-0.13945	-0.343949	-0.0780098	-0.755515	-0.325723	0.00614413	0.157074	0.867358	0.294876	0.501652	9.60777	9.61391	9.76484	10.4751	9.90264	10.1094	9.83811	9.69866	9.49416	9.7601	9.08259	9.51238	-0.38069	-0.362773	0.0773705	2.14871	0.479232	1.08223	0.291037	-0.115629	-0.71199	0.063544	-1.9122	-0.658841	none	none	SGD:S000000112	Fus3p
YBL017C	PEP1	2	0.818152	12	0.995133	-0.683316	-0.217386	0.960117	0.203585	-0.328574	0.604895	0.182154	0.545829	-0.456867	0.138955	0.248579	-0.283776	-1.0976	-1.34377	-0.215787	-1.03963	11.1729	10.8891	10.0753	9.82914	10.9571	10.1333	10.4896	10.6717	11.0354	10.0327	10.6285	10.7382	1.39882	0.757009	-1.08362	-1.64037	0.910778	-0.952506	-0.14663	0.265348	1.08787	-1.17992	0.167645	0.41558	none	none	SGD:S000000113	Pep1p
YBL018C	POP8	12	0.294815	7	0.964652	0.00299817	-0.00429558	0.0307907	0.00891961	0.0227314	-0.00897772	0.0123967	0.0227592	0.0233441	0.0376703	-0.0034701	0.0196904	-0.00503334	0.0174226	0.0179371	0.00850579	8.77064	8.79033	8.7656	8.78806	8.78857	8.77914	8.77363	8.78603	8.79639	8.79698	8.8113	8.77016	-1.05046	0.416389	-1.42542	0.247447	0.285772	-0.416817	-0.827111	0.0963876	0.868353	0.911919	1.97916	-1.08562	none	none	SGD:S000000114	Pop8p
YBL019W	APN2	3	0.269033	7	0.610346	-0.079108	-0.0255901	0.146272	-0.344717	-0.503419	-0.154989	-0.283893	-0.221025	-0.382105	-0.566768	-0.507235	-0.337411	-0.446405	-0.116496	-0.142457	-0.431354	10.1617	9.82429	9.7153	10.0452	10.0192	9.73035	10.0826	9.7987	9.86157	9.70049	9.51583	9.57536	1.59162	-0.0566386	-0.589076	1.02253	0.895715	-0.515553	1.20517	-0.181647	0.125463	-0.661415	-1.56349	-1.27268	none	none	SGD:S000000115	Apn2p
YBL020W	RFT1	8	0.233041	13	0.703882	-0.0947953	-0.192177	0.281164	0.299707	0.381328	0.331887	0.37836	-0.0313951	0.163265	0.315696	-0.0206445	0.475742	-0.407355	-0.231238	-0.160427	-0.447326	10.4805	10.9562	10.0731	10.2493	10.3201	10.0332	10.3857	10.7641	10.3543	10.549	10.7014	10.3651	0.163021	1.90554	-1.32901	-0.683943	-0.424582	-1.47542	-0.18419	1.20165	-0.299182	0.413807	0.972123	-0.259806	none	NonRibosomalTarget	SGD:S000000116	Rft1p
YBL021C	HAP3	23	0.19763	7	0.99896	0.114161	0.0416933	-0.158816	0.172344	-0.106039	0.0346332	0.125026	-0.20616	0.525712	-0.0383344	0.191447	0.197494	0.0668166	0.467529	0.181865	0.270974	9.36105	9.55854	9.42787	9.82858	9.54291	9.63202	9.47521	9.60024	9.26905	10.0009	9.43688	9.66666	-1.01823	-0.0401983	-0.687341	1.29707	-0.117596	0.323692	-0.452882	0.166276	-1.47383	2.15056	-0.642722	0.495203	none	NonRibosomalTarget	SGD:S000000117	Hap3p
YBL022C	PIM1	4	0.13811	11	0.993357	-0.352125	-0.317176	-0.272649	1.71482	-1.40076	1.0102	0.49657	0.354177	0.973359	-0.488281	0.812253	0.46162	0.274701	-1.09358	0.560356	-0.550076	11.898	12.3596	12.1727	10.8044	12.4583	11.3479	11.5459	12.0424	11.9	12.5192	11.0576	12.3581	0.0457697	0.859297	0.529882	-1.88148	1.0333	-0.923645	-0.574791	0.300329	0.0493852	1.14059	-1.4353	0.856667	none	NonRibosomalTarget	SGD:S000000118	Pim1p
YBL023C	MCM2	9	0.599212	10	0.991028	-0.367932	-0.263509	0.403149	-0.145558	1.01173	0.00583997	0.623273	0.0353235	-0.375084	0.654108	-0.359774	0.51885	-0.735757	-0.597458	-0.725557	-0.733545	10.516	11.0349	9.78029	9.91859	9.79049	9.7825	10.1481	10.7714	10.1834	9.77303	10.8022	9.78834	0.691028	1.79332	-0.872081	-0.578266	-0.850409	-0.867381	-0.0906392	1.2335	-0.0155948	-0.887502	1.29901	-0.854974	none	none	SGD:S000000119	Mcm2p
YBL024W	NCL1	7	0.607872	10	0.996437	-0.196869	-0.29695	0.435132	-0.135676	1.02339	-0.0392842	0.253279	0.259116	-0.29777	0.939717	-0.27603	0.35336	-0.372885	-0.358963	-0.280546	-0.433615	9.67921	10.0326	9.30632	9.32025	9.39866	9.24559	9.48234	9.73562	9.74146	9.18457	10.4221	9.20631	0.308506	1.24589	-0.680671	-0.643739	-0.435716	-0.841772	-0.213742	0.458148	0.473631	-1.00366	2.27911	-0.945983	ESRnegative	none	SGD:S000000120	Ncl1p
YBL025W	RRN10	24	0.419652	7	0.999104	-0.0597408	-0.0188267	-0.0136971	0.0182996	-0.0140207	0.051067	-0.0240977	0.0490954	0.0560884	0.0788844	0.0994168	-0.0650118	0.00305168	-0.0219519	0.0331643	-0.011391	8.91661	8.8516	8.91966	8.89465	8.94977	8.90522	8.85687	8.83277	8.90596	8.91295	8.93575	8.95628	0.347395	-1.33389	0.426316	-0.220311	1.20507	0.0528096	-1.19758	-1.82078	0.072091	0.25294	0.842474	1.37347	none	none	SGD:S000000121	Rrn10p
YBL026W	LSM2	2	0.238503	7	0.746419	-0.262474	-0.163335	0.0456677	0.132231	0.0389871	0.124827	-0.0349636	0.0407324	0.0438279	0.161375	0.078142	-0.134102	-0.267409	-0.350876	-0.140086	-0.309158	9.41431	9.2802	9.1469	9.06343	9.27422	9.10515	9.15183	9.11687	9.19256	9.19566	9.31321	9.22997	2.06564	0.729254	-0.599213	-1.431	0.669619	-1.01527	-0.550031	-0.898459	-0.144113	-0.113265	1.05814	0.228691	none	none	SGD:S000000122	Lsm2p
YBL027W	RPL19B	11	0.788849	13	0.803732	-0.2097	-0.228521	0.22288	1.23768	1.24111	0.571937	0.43474	0.344092	0.514379	1.14628	0.645706	0.453561	-0.0884882	-0.933004	-0.304533	-0.135931	11.6347	12.0883	11.5462	10.7017	11.3302	11.4988	11.425	11.8597	11.7691	11.9394	12.5713	12.0707	-0.145673	0.822884	-0.334635	-2.13806	-0.795988	-0.435947	-0.593476	0.334889	0.141314	0.504953	1.85434	0.785395	ESRnegative	RibosomalTarget	SGD:S000000123	Rpl19bp
YBL028C	YBL028C	15	0.324259	6	0.991704	0.133316	0.0185139	-0.334466	-0.262304	0.131652	-0.321258	-0.160702	-0.322133	0.165246	-0.0515958	-0.119136	-0.0458995	0.14565	0.560866	-0.0499317	0.335438	9.36856	9.32266	9.51421	9.92942	9.31862	9.70399	9.50187	9.34117	9.17974	9.66712	9.45028	9.38274	-0.506352	-0.728103	0.197315	2.20332	-0.747583	1.11422	0.137728	-0.638658	-1.41857	0.936068	-0.111543	-0.437847	ESRnegative	none	SGD:S000000124	Ybl028cp
YBL029C-A	YBL029C-A	19	0.539885	4	0.967599	-0.411459	-0.103611	-0.580152	-0.0723354	-0.977142	-0.0208972	-0.532783	-0.445384	-0.0578701	-0.920106	0.0110499	-0.840631	-0.276691	-0.396994	-0.354422	-0.379512	10.6067	9.76612	10.3301	10.2098	10.2523	10.2272	10.1953	9.66251	9.7499	10.1374	9.27518	10.2063	1.52358	-0.783383	0.764248	0.4341	0.55093	0.482075	0.394402	-1.06773	-0.827875	0.235588	-2.13066	0.424727	none	none	SGD:S000007591	Ybl029c-ap
YBL029W	YBL029W	7	0.176098	9	0.991441	0.399355	-0.00646496	-0.055684	-0.153941	1.20718	-0.315658	-0.788344	-0.72857	-0.836	0.0223335	-1.03047	-0.382524	-0.273531	-0.282703	-0.785496	-0.315453	10.4751	10.0926	10.2016	10.1924	9.68959	10.1596	10.8744	10.0861	10.1459	10.0384	10.8968	9.84398	0.689347	-0.363796	-0.0637227	-0.0889761	-1.47324	-0.179141	1.78883	-0.381595	-0.217029	-0.512799	1.85031	-1.04819	none	none	SGD:S000000125	Ybl029wp
YBL030C	PET9	1	0.460527	8	0.986319	0.00482327	-0.143006	0.373125	0.257059	0.266765	-0.0158066	0.375659	-0.238812	-0.422132	-0.207068	-0.778382	0.523488	-0.607114	-0.674367	-0.469009	-0.757752	13.1102	13.6337	12.5031	12.4359	12.6412	12.3525	13.115	13.4907	12.8762	12.6929	12.908	12.3367	0.624826	1.84132	-0.785996	-0.942281	-0.465066	-1.13605	0.636035	1.509	0.0810795	-0.344922	0.154846	-1.17278	none	none	SGD:S000000126	Pet9p
YBL031W	SHE1	14	0.734668	6	0.576829	0.42012	-0.226455	-0.605166	-0.73411	0.245014	-0.637303	-0.187332	-0.837107	-0.139976	-0.184325	-0.510819	0.459243	0.188179	1.01425	-0.00921902	0.546604	9.56591	10.0252	9.75409	10.5802	9.55669	10.1125	9.98603	9.7987	9.14892	9.84606	9.80171	9.47521	-0.658993	0.610719	-0.138718	2.14521	-0.684481	0.852252	0.50255	-0.015382	-1.81187	0.115547	-0.00706922	-0.909758	none	none	SGD:S000000127	She1p
YBL032W	HEK2	8	0.259113	8	0.645787	-0.117207	-0.851666	0.0104998	0.113917	0.394772	0.183002	0.478129	0.089293	0.151837	0.780441	0.0830206	1.21259	-0.0384136	-0.0792872	0.268462	-0.217188	9.63682	10.8494	9.59841	9.55753	9.90528	9.41963	9.51961	9.99774	9.60891	9.67145	10.3001	9.60263	-0.412456	2.55039	-0.506316	-0.606187	0.243508	-0.943136	-0.69884	0.469425	-0.480661	-0.327841	1.2081	-0.495987	none	none	SGD:S000000128	Hek2p
YBL033C	RIB1	21	0.716339	6	0.995244	0.0987775	-0.15139	-0.571812	-0.242005	-0.117147	-0.46359	0.0608003	-0.0098456	1.28059	0.290026	0.6245	0.310968	0.660744	1.62138	0.505951	1.18687	12.0099	12.3209	12.6707	13.6313	12.5159	13.1968	12.1087	12.1695	12.0989	13.3893	12.3987	12.7332	-1.0979	-0.522863	0.123939	1.90033	-0.162303	1.09684	-0.915245	-0.802814	-0.933452	1.45282	-0.378931	0.239576	none	none	SGD:S000000129	Rib1p
YBL034C	STU1	5	0.177938	8	0.661573	-0.0303373	-0.0815752	-0.0597835	0.106506	0.115654	-0.112488	0.0643366	0.00308324	0.185837	0.201296	-0.100171	0.115575	0.0325295	0.0489936	0.0553055	-0.0180209	9.39175	9.50733	9.42428	9.44074	9.44706	9.37373	9.36141	9.42575	9.3645	9.54725	9.56271	9.26124	-0.398273	0.959747	-0.0160459	0.17741	0.251577	-0.610021	-0.75474	0.00122466	-0.718512	1.42888	1.61053	-1.93177	none	none	SGD:S000000130	Stu1p
YBL035C	POL12	8	0.841036	9	0.998885	0.118307	0.0498329	-0.0909737	-0.43336	1.22055	-0.37345	0.516839	-0.280688	-0.169844	0.885232	-0.340485	0.585313	-0.0714072	0.381823	-0.217016	0.151271	9.78555	10.3709	9.71415	10.1674	9.56854	9.93682	9.90386	10.4207	9.62317	9.73402	10.7891	9.56338	-0.458534	1.03882	-0.641208	0.518249	-1.0137	-0.0715496	-0.15588	1.1663	-0.873938	-0.590376	2.10873	-1.02691	ESRnegative	none	SGD:S000000131	Pol12p
YBL036C	YBL036C	13	0.175044	13	0.532163	-0.336608	-0.181817	-0.103915	0.408017	0.3436	0.236862	-0.0420963	0.181927	0.25212	0.55164	0.313962	-0.196888	-0.0507654	-0.492506	-0.128567	-0.259509	9.68803	9.49114	9.63727	9.19553	9.55946	9.42852	9.35142	9.30933	9.53335	9.60354	9.90306	9.66539	0.821435	-0.205245	0.556717	-1.74676	0.151015	-0.531786	-0.933825	-1.15334	0.0148439	0.380866	1.94273	0.703345	none	none	SGD:S000000132	Ybl036cp
YBL037W	APL3	1	0.278595	12	0.461353	-0.234259	-0.580667	0.541905	-0.187571	-0.275244	-0.241632	0.335498	0.603881	-0.18844	0.375341	-0.22689	0.681907	-0.172282	-0.235128	0.416327	-0.219517	9.83399	10.5159	9.66171	9.59886	10.2503	9.61447	9.59973	9.93523	10.2036	9.41129	9.97507	9.37284	0.00818728	1.93038	-0.47745	-0.654602	1.18175	-0.610597	-0.652152	0.293566	1.0501	-1.18334	0.405878	-1.29172	none	none	SGD:S000000133	Apl3p
YBL038W	MRPL16	6	0.110371	7	0.969558	-0.22885	-0.195064	0.133251	0.242201	-0.316352	0.110753	0.175788	0.167904	0.384368	0.146544	0.174079	0.142002	-0.194197	-0.0866832	0.234046	-0.165524	9.5852	9.7272	9.391	9.49851	9.81924	9.41967	9.35635	9.53213	9.52425	9.74071	9.50289	9.53042	0.228786	1.21633	-1.12174	-0.374046	1.85644	-0.922339	-1.36274	-0.140232	-0.195059	1.31033	-0.343606	-0.152119	none	none	SGD:S000000134	Mrpl16p
YBL039C	URA7	7	0.519706	9	0.642114	0.0401502	-0.109979	0.068629	-0.0606697	1.00241	-0.0870781	0.00635957	-0.0176057	-0.103924	0.857364	-0.159599	0.156489	-0.0460845	-0.00310444	-0.104892	-0.0323702	8.92421	9.0807	8.87812	8.9211	8.81932	8.89184	8.96436	8.97072	8.94675	8.86043	9.82172	8.80476	-0.243039	0.332103	-0.412412	-0.254449	-0.628547	-0.362009	-0.0954754	-0.0721021	-0.160181	-0.477427	3.05558	-0.682046	ESRnegative	none	SGD:S000000135	Ura7p
YBL039W-B	YBL039W-B	17	0.504555	7	0.791625	-0.107144	-0.0645073	-0.0219276	-0.194215	-0.472782	-0.153887	-0.188672	-0.105777	-0.24072	-0.431155	-0.325782	-0.231309	-0.190993	-0.153649	-0.065517	-0.27904	9.43248	9.20117	9.24148	9.27883	9.36696	9.15344	9.32533	9.13666	9.21956	9.08461	8.89418	8.99955	1.55139	0.043339	0.306183	0.549654	1.12424	-0.267845	0.85285	-0.377225	0.163223	-0.716558	-1.95812	-1.27113	none	none	SGD:S000028517	Ybl039w-bp
YBL040C	ERD2	8	0.608214	8	0.967079	-0.0291409	0.115291	0.235116	-0.198466	0.577066	-0.0485077	0.444187	0.0643666	-0.214401	0.695948	-0.246854	0.299755	-0.19989	-0.0450753	0.0897408	-0.227487	9.45283	9.75259	9.25294	9.40776	9.54257	9.22535	9.42369	9.86788	9.48806	9.20929	10.1196	9.17684	-0.139392	0.893477	-0.828157	-0.294708	0.169829	-0.923247	-0.239803	1.29074	-0.018014	-0.978566	2.15823	-1.09039	none	none	SGD:S000000136	Erd2p
YBL041W	PRE7	3	0.290143	11	0.864855	-0.390576	-0.503823	-0.375298	0.935103	-1.04304	0.332087	-0.145688	-0.127338	0.133639	-0.857077	-0.0129846	-0.0324409	-0.142615	-1.19204	-0.204613	-0.735648	11.437	11.4045	11.2944	10.2449	11.2324	10.7013	11.0464	10.9007	10.9191	11.18	10.1893	11.0334	1.15037	1.07125	0.802554	-1.75682	0.651351	-0.643751	0.19782	-0.157489	-0.112736	0.523742	-1.89245	0.166153	none	none	SGD:S000000137	Pre7p
YBL042C	FUI1	3	0.245349	9	0.194526	0.550214	-1.33825	0.903147	-0.747177	0.147654	-1.00983	-0.894204	0.304942	-1.33772	-1.05248	-1.74592	0.994256	-0.0479916	-0.0403267	-0.649923	-0.185876	11.1636	12.1579	11.1156	11.1233	10.5137	10.9777	11.7138	10.8196	12.0188	10.3761	10.6614	9.96792	0.17168	1.68453	0.0986567	0.11032	-0.817234	-0.111146	1.00888	-0.351731	1.47287	-1.02657	-0.592566	-1.64768	none	none	SGD:S000000138	Fui1p
YBL043W	ECM13	3	0.29985	2	0.51322	-0.0599546	-0.5613	0.760664	0.210771	-2.38193	0.804816	1.18596	1.13569	-0.0356414	-1.25652	0.467868	1.68731	0.315073	-0.306367	1.06545	-0.396903	11.002	12.6893	11.3171	10.6956	12.0675	10.6051	10.9421	12.128	12.0777	10.9064	9.68553	11.4099	-0.350008	1.67354	0.0278517	-0.717428	0.927763	-0.826005	-0.42191	1.00039	0.940099	-0.464654	-1.92883	0.139193	none	none	SGD:S000000139	Ecm13p
YBL044W	YBL044W	15	0.625989	6	1	0.084716	0.0274006	-0.305627	-0.35799	-0.218572	-0.260125	-0.043181	-0.261923	0.0612901	-0.309787	-0.0938336	0.0141344	0.12842	0.503996	-0.00649918	0.251007	9.11176	9.12589	9.24018	9.61575	9.10526	9.36276	9.19647	9.15329	8.93455	9.25776	8.88668	9.10264	-0.329005	-0.25479	0.345282	2.31729	-0.363129	0.988941	0.115808	-0.11092	-1.25945	0.43762	-1.51077	-0.376877	none	none	SGD:S000000140	Ybl044wp
YBL045C	COR1	1	0.757337	12	0.999768	-0.251112	-0.195071	0.531138	0.407035	-0.466844	0.258947	0.446254	0.0374403	-0.870693	-0.691057	-0.627534	0.390213	-0.744809	-1.52884	-0.475325	-1.13759	13.123	13.5132	12.3781	11.5941	12.6476	11.9854	12.8718	13.3181	12.9093	12.0011	12.1808	12.2443	0.941443	1.59856	-0.312817	-1.63313	0.140996	-0.974265	0.518571	1.27006	0.58162	-0.947678	-0.645171	-0.538198	none	none	SGD:S000000141	Cor1p
YBL046W	PSY4	21	0.366146	6	0.868641	-0.0428435	-0.0308115	-0.453933	-0.0609788	0.107988	-0.296106	-0.0377267	-0.0239124	0.339442	0.178053	0.13524	-0.0497586	0.387177	0.357577	0.0272219	0.388502	9.25574	9.20598	9.64291	9.61331	9.28296	9.64424	9.21289	9.17517	9.18898	9.55233	9.39095	9.34813	-0.643087	-0.908869	1.42499	1.26688	-0.497684	1.43207	-0.871932	-1.07345	-0.999658	0.941171	0.079124	-0.149559	none	none	SGD:S000000142	Psy4p
YBL047C	EDE1	18	0.44807	5	0.588667	-0.265582	-0.419888	-0.498992	0.216848	-0.714047	0.0718818	-0.0648217	0.201462	0.320214	-0.284444	0.300037	0.089484	0.434872	-0.162216	0.164021	-0.0374267	12.5182	12.6077	12.9531	12.356	12.6822	12.4808	12.2526	12.1878	12.4541	12.5728	11.9682	12.5526	0.20756	0.560044	1.92055	-0.431421	0.853649	0.060134	-0.838587	-1.09392	-0.0450149	0.422759	-1.95903	0.343282	none	none	SGD:S000000143	Ede1p
YBL049W	MOH1	19	0.683622	4	0.965408	-0.373805	0.262034	-0.529604	-0.311845	-1.41898	-0.273443	-0.52985	0.397444	0.828181	-0.76944	0.788797	-1.16569	0.553243	0.766221	0.275731	0.688436	13.2001	12.0344	13.7533	13.9663	13.4758	13.8885	12.8263	12.2964	13.2237	13.6545	12.0568	13.6151	0.0485979	-1.61044	0.835989	1.13911	0.441026	1.0284	-0.483412	-1.23751	0.0822423	0.695279	-1.5785	0.639227	ESRpositive	none	SGD:S000000145	Moh1p
YBL050W	SEC17	22	0.663065	4	0.876382	-0.692371	-0.205813	-0.506244	-0.0642817	-0.852713	-0.114904	-0.124529	0.402966	1.13125	0.121182	0.982021	-0.611086	0.216839	0.503164	0.281524	0.404553	10.879	10.2679	11.0959	11.3822	11.1605	11.2836	10.1866	10.0621	10.5896	11.3179	10.3078	11.1687	0.142619	-1.09309	0.581101	1.16009	0.711904	0.960688	-1.25746	-1.50928	-0.442603	1.03011	-1.01241	0.728335	none	none	SGD:S000000146	Sec17p
YBL051C	PIN4	11	0.577554	13	0.992515	-0.0653195	-0.0252112	-0.0635516	0.878713	0.542908	1.17939	-0.0431281	-0.0103873	-0.119133	0.313992	0.315306	-0.0832365	-0.0121552	-1.06317	-0.294236	-0.929404	11.5187	11.4355	11.5066	10.4556	11.2245	10.5893	11.4534	11.4103	11.443	11.3343	11.7674	11.7687	0.474738	0.270124	0.444858	-2.13877	-0.24856	-1.80995	0.314168	0.208149	0.288633	0.0213108	1.08603	1.08926	none	none	SGD:S000000147	Pin4p
YBL052C	SAS3	12	0.121335	7	0.92423	0.0684562	-0.182583	0.00576353	-0.103561	0.000464542	-0.0270323	0.0368581	0.0722379	0.09375	0.277359	0.15254	0.287897	0.134931	0.265767	0.345351	0.248028	9.42821	9.7161	9.56314	9.69397	9.77356	9.67623	9.49666	9.53352	9.5689	9.59041	9.77402	9.6492	-1.76787	0.858532	-0.53694	0.656641	1.38267	0.494819	-1.14337	-0.807121	-0.484361	-0.288112	1.3869	0.248211	none	none	SGD:S000000148	Sas3p
YBL054W	TOD6	21	0.32406	9	0.998953	0.0352222	-0.109743	-0.172714	-0.364076	1.18552	-0.242033	-0.354784	0.0320775	0.891052	0.671222	0.864571	-0.209819	0.240014	1.29035	-0.479074	1.14183	11.0672	10.8573	11.3072	12.3575	10.5881	12.209	11.1024	10.7476	11.1345	11.9934	11.7736	11.967	-0.591511	-0.937964	-0.1952	1.53912	-1.38256	1.29387	-0.533352	-1.11917	-0.480386	0.937954	0.57497	0.894228	ESRnegative	none	SGD:S000000150	Ybl054wp
YBL055C	YBL055C	24	0.114449	7	0.995864	-0.190822	-0.153219	-0.0919166	-0.0138335	-0.0666286	0.0177861	-0.0185928	0.0285752	0.0847882	0.158519	0.189004	-0.0561961	-0.0703306	-0.0922006	0.034325	-0.0196048	9.53749	9.4813	9.46716	9.44529	9.57182	9.51789	9.34667	9.32808	9.37525	9.43146	9.50519	9.53568	0.957091	0.245219	0.0661682	-0.210873	1.39191	0.708744	-1.46018	-1.6957	-1.0982	-0.386111	0.547881	0.934052	none	none	SGD:S000000151	Ybl055cp
YBL056W	PTC3	2	0.397153	13	0.44791	-0.447768	-0.5422	-0.111928	0.654437	-0.152478	0.658335	0.225494	-0.222287	-0.30812	0.446003	0.0392313	0.319926	-0.558127	-1.41033	0.150712	-1.06687	11.3806	11.7005	10.8224	9.97023	11.5313	10.3137	10.9328	11.1583	10.7105	10.6247	11.3788	10.972	0.829032	1.45667	-0.265917	-1.93778	1.1247	-1.26399	-0.0494124	0.392968	-0.485501	-0.653891	0.825568	0.0275527	none	none	SGD:S000000152	Ptc3p
YBL057C	PTH2	5	0.81099	9	0.989227	0.123943	-0.00463677	-0.135431	-0.399776	0.428886	-0.31473	0.0301657	-0.363963	-0.227917	0.218144	-0.414527	0.158746	-0.104589	0.295802	-0.0867988	0.0241468	10.2867	10.4454	10.1821	10.5825	10.1999	10.3108	10.4106	10.4408	10.0466	10.1827	10.6288	9.99608	-0.114407	0.684289	-0.640626	1.37386	-0.551117	0.0070825	0.509188	0.66096	-1.32202	-0.637527	1.60673	-1.57642	none	none	SGD:S000000153	Pth2p
YBL058W	SHP1	19	0.634369	4	0.946547	-0.186695	-0.261545	-0.660416	0.110275	-1.17036	-0.184348	-0.206904	-0.0148381	0.595487	-0.688217	0.332523	-0.132053	0.458883	0.298517	0.295451	0.330176	12.5035	12.3714	12.9623	12.802	12.7989	12.8336	12.3168	12.1099	12.3019	12.9122	11.6285	12.6493	-0.0315929	-0.367914	1.13712	0.72869	0.720881	0.809321	-0.50708	-1.03404	-0.54487	1.00955	-2.25988	0.339812	none	none	SGD:S000000154	Shp1p
YBL059C-A	CMC2	25	0.179059	7	0.999733	-0.0634279	-0.0242916	-0.0491663	0.197575	-0.307067	0.153572	0.123676	-0.0945116	0.212594	-0.155363	0.130517	0.0845394	-0.108773	-0.0484095	0.0882758	-0.0864825	9.34259	9.42713	9.23382	9.29418	9.43087	9.25611	9.27916	9.40284	9.18465	9.49176	9.1238	9.40968	0.173701	0.925132	-0.793133	-0.256589	0.958343	-0.595002	-0.39008	0.709216	-1.23015	1.49957	-1.77103	0.770027	none	none	SGD:S000007488	Ybl059c-ap
YBL059W	YBL059W	16	0.478998	6	0.999991	0.138887	-0.0473881	-0.379671	-0.394693	-0.272284	-0.184934	0.0432012	-0.351472	0.0424914	-0.364592	-0.0628897	0.229477	0.167087	0.576072	0.046579	0.260931	9.39485	9.62433	9.56194	9.97093	9.44143	9.65579	9.53374	9.57694	9.18227	9.57623	9.16915	9.47085	-0.554082	0.520258	0.228167	2.14291	-0.336013	0.66752	0.0961464	0.298402	-1.54934	0.295078	-1.61077	-0.198284	none	none	SGD:S000000155	Ybl059wp
YBL060W	YEL1	10	0.369533	8	0.890367	-0.159672	-0.0229581	0.274204	-0.0488278	0.0739126	0.163811	0.0321382	0.20479	-0.0113621	0.219221	0.153103	-0.104576	-0.229087	-0.122207	-0.0143643	-0.17038	9.30081	9.19624	9.07173	9.17861	9.28645	9.13043	9.14114	9.17328	9.34593	9.12978	9.36036	9.29424	0.871344	-0.221287	-1.5222	-0.405496	0.721263	-0.908824	-0.796944	-0.461158	1.34274	-0.915657	1.49352	0.802705	none	none	SGD:S000000156	Yel1p
YBL061C	SKT5	7	0.28129	10	0.614716	-0.0761714	0.0315883	0.409535	0.253326	1.73461	0.869551	0.649784	-0.074859	0.15352	1.54983	0.547913	0.542024	-0.560566	-0.175977	-0.260953	-0.39781	10.4501	10.9921	9.88954	10.2741	10.1892	10.0523	10.3739	11.0237	10.2991	10.5275	11.9238	10.9218	-0.226165	0.744257	-1.22978	-0.541229	-0.693367	-0.938391	-0.36254	0.800812	-0.496565	-0.0876819	2.41223	0.618426	none	NonRibosomalTarget	SGD:S000000157	Skt5p
YBL063W	KIP1	8	0.662692	8	0.982723	-0.00212586	-0.201132	-0.101737	-0.0930122	0.275226	-0.0990506	0.0477234	-0.0818594	-0.0471742	0.277198	-0.0876888	0.246729	0.0177518	0.0437121	-0.000153959	0.00923593	9.05182	9.29855	9.06957	9.09553	9.05167	9.06106	9.0497	9.09742	8.96784	9.00252	9.32689	8.96201	-0.300296	1.85396	-0.145301	0.0813653	-0.301641	-0.219655	-0.318858	0.0978275	-1.03359	-0.730748	2.10143	-1.08449	none	none	SGD:S000000159	Kip1p
YBL064C	PRX1	3	0.526597	2	0.92422	-0.240935	-0.206801	0.0925955	0.856002	-2.92995	0.0768649	-0.114692	0.25127	-0.715224	-2.84442	-0.503891	-0.148826	-0.0822602	-1.81216	-0.155405	-0.82169	13.0195	12.8707	12.9372	11.2073	12.8641	12.1978	12.7785	12.6639	13.0298	12.0633	9.93413	12.2747	0.760033	0.598308	0.670643	-1.2092	0.591158	-0.132881	0.498215	0.373581	0.771265	-0.279005	-2.59276	-0.0493531	ESRpositive	none	SGD:S000000160	Prx1p
YBL066C	SEF1	20	0.199314	5	0.976946	-0.245767	-0.253875	-0.588625	0.473104	-0.748075	-0.130348	0.131452	0.435449	0.860913	-0.31786	0.477267	0.139561	0.778308	0.142042	0.184448	0.361848	11.0909	11.2305	11.8692	11.233	11.2754	11.4528	10.8452	10.9766	11.2806	11.7061	10.5273	11.3224	-0.398199	-0.0102163	1.76552	-0.00331775	0.114571	0.607749	-1.08144	-0.715997	0.129124	1.31192	-1.9651	0.245378	none	none	SGD:S000000162	Sef1p
YBL067C	UBP13	17	0.808306	4	0.700253	-0.435352	-0.520495	-0.410472	-0.186517	-1.52334	-0.826088	-1.01071	0.118206	-1.0091	-1.97367	-0.795446	-0.925566	0.0933266	-1.25793	-0.885679	-0.404709	12.2609	11.3354	12.3543	11.003	11.3753	11.8562	11.8256	10.8149	11.9438	10.8165	9.85191	11.0301	1.23377	-0.0513036	1.36335	-0.512769	0.00407764	0.671867	0.629322	-0.773971	0.793442	-0.771734	-2.11096	-0.475094	none	none	SGD:S000000163	Ubp13p
YBL068W	PRS4	1	0.336026	8	0.378312	-1.02487	-0.105354	0.391536	-0.320118	0.615591	-0.198552	-0.273612	-0.512547	-0.912468	-0.133974	-1.00724	-1.19313	-1.92896	-1.61722	-1.77444	-1.83356	11.173	9.97989	9.24406	9.5558	9.39858	9.33945	10.1481	9.87453	9.6356	9.23568	10.0142	9.1409	2.54295	0.44281	-0.852386	-0.303675	-0.580403	-0.684479	0.738976	0.257366	-0.163206	-0.867144	0.503157	-1.03397	ESRnegative	none	SGD:S000000164	Prs4p
YBL069W	AST1	5	0.919539	9	0.999983	0.253662	0.0762238	-0.385695	-0.173524	0.920014	-0.313302	0.0543097	-0.528224	0.136594	0.726558	-0.235974	0.231748	0.111133	0.56378	0.0602066	0.33099	9.63711	9.86886	9.74824	10.2009	9.69732	9.9681	9.89077	9.94508	9.36255	10.0274	10.6173	9.6548	-0.780471	-0.0504326	-0.430388	0.995512	-0.590812	0.262193	0.0185997	0.189682	-1.64538	0.448888	2.30735	-0.724749	none	none	SGD:S000000165	Ast1p
YBL071W-A	KTI11	21	0.7139	9	0.828119	0.218477	0.15447	-0.819817	-0.538396	0.471147	-0.127117	-0.266851	-0.050192	1.38201	0.279806	1.22459	-0.202843	0.988102	2.13888	0.0271358	1.57019	10.2371	10.0343	11.2252	12.376	10.2642	11.8073	10.4556	10.1887	10.4054	11.8376	10.7354	11.6802	-0.868609	-1.12026	0.35725	1.78493	-0.834944	1.0794	-0.597562	-0.928622	-0.659831	1.11699	-0.25043	0.921692	none	none	SGD:S000007587	Kti11p
YBL072C	RPS8A	11	0.932415	14	0.999149	-0.282045	-0.000340147	1.36806	1.37056	2.03982	1.01221	0.605588	0.542315	-0.224306	1.26102	0.449119	0.323883	-1.10779	-1.87691	-1.06084	-0.845131	12.1281	12.4519	11.0203	10.2512	11.0672	11.2829	11.846	12.4516	12.3883	11.6217	13.107	12.2951	0.376198	0.77951	-1.00326	-1.961	-0.944801	-0.676191	0.0249852	0.779087	0.700296	-0.25433	1.59526	0.584245	ESRnegative	RibosomalTarget	SGD:S000000168	Rps8ap
YBL074C	AAR2	17	0.495282	7	0.981708	-0.0568055	0.0420051	0.0847491	-0.20639	-0.205762	-0.139323	-0.0197403	0.0862925	-0.073882	-0.193735	-0.0524661	-0.118551	-0.0552621	0.0757025	-0.044778	0.0300513	9.36467	9.24612	9.30941	9.44037	9.31989	9.39472	9.30786	9.28812	9.39416	9.23398	9.11413	9.2554	0.667231	-0.674977	0.0415652	1.52432	0.160265	1.00747	0.0240911	-0.199404	1.00108	-0.812385	-2.16933	-0.569919	none	none	SGD:S000000170	Aar2p
YBL075C	SSA3	19	0.761524	2	0.996624	-0.247718	-0.717523	-0.254241	-0.00296364	-2.32531	-0.24032	-2.86519	0.22568	0.462645	-2.13595	0.195019	-2.39538	0.232203	0.217891	-0.0583566	0.187621	13.2969	10.9015	13.5291	13.5148	13.2385	13.4845	13.0492	10.184	13.2749	13.5118	10.9132	13.2442	0.500757	-1.43911	0.688803	0.677213	0.453498	0.652699	0.300146	-2.02018	0.482909	0.674812	-1.42962	0.458079	ESRpositive	none	SGD:S000000171	Ssa3p
YBL076C	ILS1	12	0.262054	15	0.818712	-0.42676	-0.0632246	-0.141594	1.02524	2.03591	-0.76128	1.15826	0.466719	1.11738	2.11797	0.0222596	0.794722	0.181553	-0.334622	-0.344703	0.35678	10.7994	11.5941	10.9809	10.4648	10.4547	11.1562	10.3726	11.5309	10.8394	11.49	12.4906	10.3949	-0.387525	0.854412	-0.103805	-0.910449	-0.926202	0.170026	-1.05444	0.755609	-0.325079	0.691723	2.25538	-1.01965	none	none	SGD:S000000172	Ils1p
YBL078C	ATG8	19	0.416593	2	0.818461	-0.538666	-0.525082	-1.42018	-0.440245	-2.27359	-0.131789	-1.21821	-0.0951997	1.52629	-1.41245	1.30373	-1.23179	0.786309	1.42787	0.322474	0.896856	12.0233	10.7915	12.8096	13.4511	12.3457	12.9201	11.4846	10.2664	11.3894	13.0109	10.0721	12.7883	0.0680291	-1.01775	0.761132	1.32664	0.352278	0.858575	-0.406786	-1.48059	-0.490701	0.938581	-1.65181	0.742408	ESRpositive	none	SGD:S000000174	Atg8p
YBL079W	NUP170	9	0.447439	8	0.776958	-0.330908	-0.494617	0.394559	-0.093185	0.495198	-0.188912	0.136414	0.480953	-0.41534	0.665794	-0.280984	0.300123	-0.244514	-0.653063	-0.160312	-0.42298	10.1249	10.4251	9.88042	9.47187	9.96462	9.70195	9.79402	9.93044	10.275	9.37868	10.4598	9.51304	0.594116	1.42366	-0.0817261	-1.21096	0.15101	-0.575009	-0.32052	0.0565322	1.00884	-1.46853	1.51975	-1.09716	none	none	SGD:S000000175	Nup170p
YBL080C	PET112	6	0.341681	6	0.996441	0.240167	-0.0680527	-0.0889532	-0.459134	-0.458843	-0.363809	0.217997	-0.181096	-0.138231	-0.329486	-0.37347	0.526217	0.148025	0.561071	0.369525	0.230506	9.63728	10.1635	9.78531	10.1984	10.0068	9.86779	9.87745	10.0954	9.69636	9.73922	9.54797	9.50398	-0.881135	1.36962	-0.247996	1.5187	0.699414	0.104795	0.14612	1.07855	-0.628471	-0.445126	-1.26317	-1.4513	none	none	SGD:S000000176	Pet112p
YBL081W	YBL081W	5	0.784751	9	0.585251	0.722784	0.152706	-0.68533	-0.583113	1.78089	-0.621197	0.390003	-1.35283	-0.396351	0.513645	-0.942588	0.96008	0.0552813	0.909546	-0.544462	0.401392	11.5253	12.4854	11.5806	12.4348	10.9808	11.9267	12.2481	12.6381	10.8952	11.8517	12.7617	11.3055	-0.564946	0.938079	-0.478402	0.858967	-1.41731	0.063442	0.566586	1.17714	-1.5513	-0.0539086	1.37071	-0.909054	none	NonRibosomalTarget	SGD:S000000177	Ybl081wp
YBL082C	ALG3	8	0.922157	9	0.916563	0.182377	-0.0217467	0.343077	-0.463292	1.07834	-0.450929	0.374112	-0.426442	-0.610864	0.495768	-0.853415	0.578236	-0.587142	0.034805	-0.4002	-0.220109	10.5906	11.1688	10.0034	10.6254	10.1904	10.3705	10.7729	11.1471	10.3465	10.1621	11.2687	9.91953	0.0936813	1.34138	-1.17323	0.168782	-0.769855	-0.381262	0.487207	1.29445	-0.432953	-0.830892	1.55696	-1.35426	none	NonRibosomalTarget	SGD:S000000178	Alg3p
YBL084C	CDC27	21	0.398757	3	0.996308	0.326227	-0.200702	-1.249	-0.916479	-0.841097	-0.590811	0.176391	0.60024	1.39325	0.322316	1.373	0.70332	2.17546	2.63596	1.48964	2.29004	10.113	10.8163	12.2885	12.749	11.6026	12.403	10.4392	10.6156	11.0395	11.8325	10.7615	11.8122	-1.4701	-0.649342	1.06862	1.60601	0.26828	1.20233	-1.0894	-0.883558	-0.388933	0.536497	-0.713266	0.512863	none	none	SGD:S000000180	Cdc27p
YBL085W	BOI1	10	0.180579	7	0.674671	0.352006	-0.220306	-0.0760341	-0.00545515	0.0126955	0.298027	0.308596	-0.0959072	0.172177	0.770588	0.220381	0.880907	0.332133	0.529638	1.1099	0.27436	9.59045	10.4714	9.92259	10.1201	10.7004	9.86481	9.94246	10.2511	9.84655	10.1146	10.713	10.1628	-1.59359	0.953069	-0.63341	-0.0624324	1.61507	-0.800428	-0.575958	0.316176	-0.853221	-0.078203	1.65177	0.0611526	none	none	SGD:S000000181	Boi1p
YBL086C	YBL086C	21	0.50475	3	0.98283	0.202388	-0.025521	-1.16794	-0.58787	-1.31353	-0.605568	-0.616479	-0.768996	0.556765	-1.02931	0.426411	-0.38857	0.601331	1.34702	0.486608	1.23437	11.0821	10.6935	11.6834	12.4291	11.5687	12.3165	11.2845	10.668	10.5155	11.8413	10.2552	11.7109	-0.361219	-0.911019	0.489625	1.54473	0.327299	1.38533	-0.074853	-0.94713	-1.16293	0.712932	-1.53125	0.528491	none	none	SGD:S000000182	Ybl086cp
YBL087C	RPL23A	11	0.603688	14	0.999982	-0.229748	0.102935	1.35439	1.62782	2.18834	1.49257	1.14803	1.21222	1.27349	2.43979	1.42543	0.815345	-0.371916	-0.584081	0.0217064	-0.296884	10.2732	11.0886	9.90131	9.68914	10.2949	9.97634	10.0435	11.1915	11.2557	11.317	12.4833	11.4689	-0.565065	0.404088	-1.00714	-1.25933	-0.539263	-0.917953	-0.838153	0.52644	0.602743	0.675566	2.06189	0.856176	ESRnegative	RibosomalTarget	SGD:S000000183	Rpl23ap
YBL088C	TEL1	18	0.311954	6	0.976532	-0.211432	0.106957	-0.312671	-0.411768	-0.0246829	-0.194081	-0.0326095	0.301304	-0.449631	-0.126963	0.182862	-0.350999	0.402544	-0.249295	-0.313712	0.16551	11.0037	10.6527	11.4063	10.7544	10.69	11.1692	10.7923	10.7597	11.0936	10.3427	10.6653	10.9752	0.510881	-0.726097	1.92951	-0.367675	-0.594691	1.09417	-0.234241	-0.349162	0.827605	-1.81881	-0.681678	0.410194	none	NonRibosomalTarget	SGD:S000000184	Tel1p
YBL089W	AVT5	14	0.35171	6	0.999971	0.162187	-0.0259297	-0.213525	-0.410728	-0.357057	-0.295649	0.0497955	-0.246673	-0.0709649	-0.289218	-0.212865	0.237912	0.129039	0.50195	0.230026	0.244971	9.51495	9.75286	9.64399	10.0169	9.74498	9.75992	9.67714	9.72693	9.43046	9.60617	9.38792	9.46427	-0.728959	0.616234	0.000647466	2.10915	0.571644	0.656146	0.188072	0.469623	-1.20666	-0.213175	-1.44722	-1.0155	none	none	SGD:S000000185	Avt5p
YBL090W	MRP21	3	0.238894	6	0.606191	-0.169873	-0.06743	-0.283868	-0.127722	-0.440699	-0.154479	0.0557933	-0.195183	-0.0904323	-0.222667	-0.208153	-0.0466497	-0.0811884	-0.132583	0.0481583	-0.223547	9.71657	9.66992	9.63539	9.58399	9.76473	9.49303	9.5467	9.60249	9.35152	9.45627	9.32403	9.33855	1.18013	0.867875	0.636687	0.292672	1.50248	-0.316201	0.0430699	0.416527	-1.2634	-0.562246	-1.44737	-1.35022	none	none	SGD:S000000186	Mrp21p
YBL091C	MAP2	2	0.309765	13	0.970762	-0.0893204	-0.0355568	0.388955	0.634493	-0.0855003	0.613985	0.0800086	-0.217122	-0.157421	-0.0505844	0.0949394	0.0262449	-0.695398	-0.881235	-0.0544045	-0.608366	12.9155	12.9417	12.2201	12.0342	12.861	12.3071	12.8261	12.9061	12.609	12.6687	12.7755	12.9211	0.802602	0.88688	-1.43046	-2.02722	0.627898	-1.15098	0.515777	0.7727	-0.181447	0.0102652	0.35334	0.820646	none	none	SGD:S000000187	Map2p
YBL091C-A	SCS22	25	0.363813	7	0.718835	0.205904	0.04362	-0.226777	0.299103	-0.477696	0.649794	-0.0939182	-0.300606	0.487935	-0.0195575	0.648492	0.0683662	0.132075	0.394737	0.664043	0.204602	9.77437	9.84274	9.90645	10.1691	10.4384	9.97898	9.98028	9.88636	9.67967	10.4682	9.96072	10.6288	-0.947967	-0.720674	-0.508864	0.364394	1.25974	-0.267737	-0.263407	-0.575652	-1.26282	1.35881	-0.328429	1.8926	none	none	SGD:S000007228	Scs22p
YBL092W	RPL32	11	0.971122	14	0.999812	-0.158895	0.0606117	1.40518	2.40635	1.68492	1.50713	0.785677	0.640743	0.50701	1.40014	0.768133	0.56617	-0.923327	-2.05824	-0.443672	-0.897895	12.1568	12.723	11.2335	10.0986	11.7131	11.2589	11.9979	12.7836	12.6387	12.5049	13.3981	12.766	0.0558706	0.679549	-0.961242	-2.21143	-0.432867	-0.933227	-0.119164	0.746317	0.586662	0.439345	1.4232	0.726992	ESRnegative	RibosomalTarget	SGD:S000000188	Rpl32p
YBL093C	ROX3	23	0.467928	13	0.856238	-0.3029	0.0622296	-0.229322	0.865378	0.0828974	0.336227	-0.530766	-0.148688	1.50884	0.387925	0.931666	-0.895896	-0.222267	0.34056	0.0021276	0.292539	10.3467	9.45077	10.1244	10.6872	10.3488	10.6392	10.0438	9.513	9.89508	11.5526	10.4317	10.9754	0.0211853	-1.48356	-0.352134	0.593192	0.0247588	0.512535	-0.487567	-1.37904	-0.737304	2.04668	0.163994	1.07726	none	none	SGD:S000000189	Rox3p
YBL095W	YBL095W	1	0.437022	4	0.612836	-0.0217113	-0.83239	0.216258	-0.197375	-0.764173	0.0934554	-0.405464	-0.0823842	-0.777476	-0.368701	-0.631188	0.405215	-0.320353	-0.601812	0.37376	-0.746355	11.2347	11.6399	10.9144	10.6329	11.6085	10.4884	11.213	10.8075	11.1306	10.4355	10.8443	10.5818	0.669766	1.66117	-0.114015	-0.802636	1.58421	-1.15627	0.616646	-0.375366	0.415084	-1.28554	-0.285423	-0.927626	none	none	SGD:S000000191	Ybl095wp
YBL097W	BRN1	15	0.72477	6	0.998657	0.0372156	-0.0990108	-0.325621	-0.272244	-0.0618533	-0.210496	-0.100453	-0.304028	0.0378854	-0.17096	-0.0864074	0.0357732	0.0588085	0.347345	-0.0718908	0.161304	9.26818	9.30395	9.32699	9.61553	9.19629	9.42949	9.3054	9.20494	9.00137	9.34328	9.13444	9.21899	-0.0711479	0.162586	0.313093	2.19832	-0.540865	0.982774	0.17201	-0.484327	-1.81444	0.419544	-0.944999	-0.392555	none	none	SGD:S000000193	Brn1p
YBL098W	BNA4	7	0.254717	9	0.846491	-0.294994	-0.46698	-0.792727	0.149613	1.18359	-0.315921	0.231324	0.027184	0.0701514	1.52886	-0.278601	0.40331	0.524916	-0.374456	0.0502699	-0.257674	10.0069	10.4103	10.5319	9.63249	10.0572	9.74928	9.71196	9.94328	9.73914	9.78211	11.2408	9.43335	-0.0260758	0.78646	1.03146	-0.78048	0.0752012	-0.545203	-0.620391	-0.15435	-0.565624	-0.479059	2.45975	-1.18168	none	none	SGD:S000000194	Bna4p
YBL099W	ATP1	2	0.445144	12	0.793944	-0.0424891	-0.0191	0.845621	0.857155	-0.089619	0.0682686	0.148639	0.0205661	-0.959375	-0.527966	-0.886257	0.12525	-0.867544	-1.85902	-0.480836	-0.997015	13.4977	13.6229	12.6301	11.6386	13.0168	12.5007	13.4552	13.6038	13.4757	12.4958	12.9272	12.5689	0.893342	1.09869	-0.529029	-2.15459	0.104994	-0.741301	0.823679	1.06738	0.857398	-0.749253	-0.04194	-0.629373	none	none	SGD:S000000195	Atp1p
YBL100W-A	YBL100W-A	14	0.17295	8	0.553491	0.382398	0.589905	-0.176761	-0.213709	0.55369	0.469274	-0.102692	-0.527404	-0.178861	-0.396313	-0.0143741	-0.3102	0.0317548	0.417246	-0.567606	-0.10125	12.4432	12.133	12.475	12.8605	11.8756	12.342	12.8256	12.7229	12.2982	12.6468	12.4293	12.8113	-0.150424	-1.17843	-0.0451889	1.23233	-2.03147	-0.485968	1.11684	0.77652	-0.630976	0.524096	-0.196539	1.06921	none	none	SGD:S000002148	Ybl100w-ap
YBL100W-B	YBL100W-B	23	0.185328	10	0.531231	0.00808372	0.59124	0.0705676	-0.21447	0.836938	0.535564	0.202228	0.377569	0.434396	0.563712	0.53664	-0.380928	0.315086	0.65695	-0.265143	0.00916014	11.1984	10.8175	11.5135	11.8554	10.9333	11.2076	11.2065	11.4088	11.5841	11.6409	11.7702	11.7432	-0.620358	-1.75549	0.318565	1.33729	-1.41046	-0.593062	-0.596269	0.00634847	0.528849	0.698186	1.08353	1.00286	none	none	SGD:S000002149	Ybl100w-bp
YBL101C	ECM21	19	0.24941	12	0.532095	-0.462275	-0.503855	0.558108	0.104953	-1.14822	0.243914	-1.10683	0.336275	0.509418	-0.457092	0.271575	-1.06525	-0.684109	-0.0578111	0.228857	-0.434614	12.2505	11.1853	11.5664	12.1927	12.4794	11.8159	11.7882	10.6814	12.1245	12.2977	11.3312	12.0598	0.816162	-1.17745	-0.464138	0.707969	1.24447	0.00278672	-0.0489801	-2.12041	0.580353	0.904388	-0.904422	0.459268	none	none	SGD:S000000197	Ecm21p
YBL102W	SFT2	3	0.487777	4	0.779483	-0.583447	-0.228046	0.0553218	-0.515435	-0.712612	-0.0572556	0.130488	0.282257	-0.489667	-0.203942	-0.0045242	-0.224914	-0.356513	-0.557678	-0.0747775	-0.530716	10.8803	10.6554	10.5238	10.3226	10.8055	10.3496	10.2969	10.4273	10.5791	9.80719	10.0929	10.2923	1.54374	0.790392	0.349607	-0.324193	1.29327	-0.233883	-0.410505	0.0265599	0.534906	-2.05063	-1.0936	-0.425659	none	none	SGD:S000000198	Sft2p
YBL103C	RTG3	15	0.642907	3	0.902536	0.0520883	-0.232057	-0.273471	-1.13332	-0.338712	-0.636473	-0.281753	-0.0563059	0.0929906	-0.0658962	-0.133467	0.00239185	0.269253	1.2784	0.324904	0.555093	11.3047	11.3071	11.574	12.5831	11.6296	11.8598	11.3568	11.0751	11.3005	11.4498	11.2909	11.2234	-0.478275	-0.472301	0.194151	2.71435	0.333132	0.907999	-0.348191	-1.05183	-0.488808	-0.115959	-0.512758	-0.681508	none	none	SGD:S000000199	Rtg3p
YBL104C	YBL104C	10	0.238975	7	0.996859	0.00895465	-0.168243	0.15345	-0.1016	-0.163774	-0.0135807	0.0517609	0.259585	0.030687	0.124507	-0.0164259	0.228959	0.11509	0.141241	0.297236	0.00610945	10.1094	10.3383	10.2245	10.2506	10.4066	10.1155	10.1183	10.1701	10.3779	10.149	10.2428	10.1019	-0.990318	1.11487	0.0678856	0.30834	1.74265	-0.934144	-0.907984	-0.432063	1.4788	-0.625829	0.236811	-1.05901	none	none	SGD:S000000200	Ybl104cp
YBL105C	PKC1	20	0.695685	3	0.704075	-0.455389	-0.344262	-0.495324	-0.303564	-0.426383	-0.499604	-0.275823	0.416715	0.400855	0.133839	0.366781	-0.38695	0.456649	0.24903	0.104833	0.410996	11.9197	11.5328	12.3764	12.1688	12.0246	12.3307	11.4644	11.1885	11.8811	11.8652	11.5982	11.8311	0.20003	-0.88579	1.48143	0.898832	0.494201	1.35333	-1.07784	-1.85182	0.0915057	0.047003	-0.70227	-0.0486118	none	none	SGD:S000000201	Pkc1p
YBL106C	SRO77	20	0.904981	3	0.552264	-0.32581	-0.158393	-1.58668	-1.13534	-0.743432	-0.862078	-0.0191319	0.192326	0.239958	-0.131724	0.325129	-0.186549	1.4532	1.04949	0.285898	0.861397	10.0557	9.86918	11.5089	11.1052	10.3416	10.9171	9.72992	9.71079	9.92225	9.96988	9.5982	10.0551	-0.286668	-0.590068	2.07679	1.4202	0.178313	1.11429	-0.816559	-0.847675	-0.503764	-0.426295	-1.03079	-0.287775	none	none	SGD:S000000202	Sro77p
YBL107C	YBL107C	21	0.421588	6	0.977689	-0.0965567	-0.0299399	-0.59323	-0.17419	-0.274296	-0.223844	-0.0681469	-0.228213	0.341657	-0.232054	0.252921	-0.134764	0.26846	0.419291	-0.0543143	0.380208	9.64068	9.50592	9.90914	10.06	9.58637	10.0209	9.54413	9.47598	9.31591	9.88578	9.31207	9.79705	-0.11775	-0.638446	0.919517	1.50229	-0.327608	1.35129	-0.490823	-0.754127	-1.37259	0.829262	-1.38742	0.486406	none	none	SGD:S000000203	Ybl107cp
YBL108C-A	PAU9	16	0.777085	3	0.426853	1.03636	0.737492	-0.965677	-0.450107	-1.22075	-0.322122	0.0371393	-1.26944	-0.234333	-1.70599	-0.325597	0.336009	0.732602	1.25214	0.551119	1.03289	11.3093	11.6454	12.0419	12.5615	11.8605	12.3422	12.3457	12.3828	11.0763	12.1114	10.6397	12.0201	-0.938229	-0.367179	0.306835	1.18979	-0.00159703	0.817172	0.823077	0.886196	-1.33434	0.424826	-2.07627	0.269723	none	none	SGD:S000007592	Pau9p
YBL111C	YBL111C	8	0.108767	8	0.999438	0.0989969	0.0281523	0.12999	-0.0667034	0.136808	0.0383448	0.0186155	-0.016123	-0.110977	-0.0808516	-0.0342789	0.0894602	-0.0471159	0.0547231	-0.118662	0.0263732	13.4893	13.5788	13.4422	13.5441	13.3707	13.5157	13.5883	13.6069	13.5722	13.4774	13.5075	13.5541	-0.457206	0.851145	-1.14627	0.343116	-2.19264	-0.0714991	0.990619	1.26287	0.75482	-0.632417	-0.19183	0.489291	none	none	SGD:S000002151	Ybl111cp
YBL112C	YBL112C	11	0.140375	8	0.97835	0.21561	0.247611	0.263716	0.0884063	0.485178	0.225538	0.0450383	-0.072033	-0.0871843	-0.062404	-0.0848079	0.0130381	-0.120138	0.0400198	-0.331971	-0.0947356	13.1214	13.1344	13.0012	13.1614	12.7894	13.0266	13.337	13.382	13.265	13.2498	13.2746	13.2522	-0.270226	-0.191712	-0.993687	-0.0292299	-2.26933	-0.840716	1.02816	1.29938	0.594386	0.503146	0.65237	0.517456	none	none	SGD:S000002152	Ybl112cp
YBL113C	YBL113C	2	0.151507	8	0.568756	0.054313	0.0905585	0.363106	0.0274513	-0.0249551	-0.00240631	0.0798906	0.062164	-0.139032	0.032045	0.0335856	0.0436451	-0.246629	-0.11217	0.111313	0.0903049	13.8058	13.8494	13.5591	13.6936	13.9171	13.8961	13.8601	13.94	13.9222	13.721	13.8921	13.8937	-0.203137	0.175486	-2.34265	-1.17622	0.762508	0.580262	0.268031	0.961084	0.807305	-0.938077	0.546022	0.559387	none	none	SGD:S000002153	Ybl113cp
YBR001C	NTH2	19	0.294676	4	0.990486	-0.791337	-0.307719	-0.101453	-0.10843	-1.12514	-0.276903	0.0159837	1.00292	0.772532	0.0396611	0.71025	-0.467634	0.313041	0.0896253	0.373469	0.195816	11.1661	10.6985	11.4792	11.2558	11.5396	11.362	10.3748	10.3908	11.3777	11.1473	10.4145	11.0851	0.324284	-0.74468	1.03986	0.529158	1.178	0.771898	-1.48463	-1.44809	0.807952	0.281299	-1.39397	0.138927	none	none	SGD:S000000205	Nth2p
YBR002C	RER2	12	0.16732	8	0.993272	0.117217	-0.0369895	-0.192863	0.00151225	0.343532	0.075155	-0.100705	0.0985164	0.130483	0.42907	0.164503	0.0535015	0.408597	0.246188	0.202755	0.206565	10.484	10.5375	10.8926	10.7302	10.6868	10.6906	10.6013	10.5006	10.6998	10.7317	11.0303	10.7658	-1.33993	-1.00161	1.24381	0.216832	-0.0578142	-0.0337235	-0.598709	-1.23551	0.0242541	0.226394	2.11449	0.441515	none	none	SGD:S000000206	Rer2p
YBR003W	COQ1	6	0.433241	7	0.988995	-0.0323762	-0.0503216	-0.0805115	-0.201589	-0.312623	0.0254952	0.443115	0.21954	-0.107078	0.124182	0.136462	0.46106	0.267676	0.0621345	0.404429	0.0785902	9.32162	9.78268	9.5893	9.38376	9.72605	9.40021	9.28925	9.73236	9.50879	9.18217	9.41343	9.42571	-0.826638	1.58576	0.573919	-0.501532	1.28945	-0.415431	-0.996039	1.32247	0.152659	-1.5563	-0.346282	-0.282033	none	none	SGD:S000000207	Coq1p
YBR004C	GPI18	4	0.188183	13	0.622796	-0.502298	0.0319888	0.112801	0.295918	-0.172926	1.1832	-0.499428	-0.49798	-0.208997	-0.206717	0.662722	-1.03371	-1.11308	-1.00721	-0.536089	-1.02277	10.4238	9.39005	9.31068	9.41655	9.88767	9.40099	9.92146	9.42204	9.42348	9.71247	9.71475	10.5842	1.67448	-0.775806	-0.963928	-0.712986	0.403751	-0.749875	0.483848	-0.699981	-0.696548	-0.0115513	-0.00614857	2.05474	none	none	SGD:S000000208	Gpi18p
YBR005W	RCR1	4	0.488139	11	0.432729	-1.14072	-0.069518	0.0608929	0.480173	-1.08272	1.12711	-0.638039	-0.323115	-0.0243794	-0.50179	0.678065	-1.70924	-1.52473	-1.64527	-0.559794	-1.58977	11.4935	9.78429	9.9688	9.84826	10.9337	9.90376	10.3528	9.71477	10.0297	10.3284	9.85102	11.0309	2.10767	-0.836687	-0.518843	-0.726493	1.14336	-0.630879	0.142651	-0.956439	-0.413949	0.100655	-0.721735	1.31069	none	none	SGD:S000000209	Rcr1p
YBR006W	UGA2	19	0.389875	4	0.996944	-0.603526	-0.310551	-0.0453765	-0.287585	-1.21359	0.171054	-0.273058	0.398661	0.0762346	-0.592077	0.458906	-0.566033	-0.159488	-0.239707	0.0179867	-0.315674	10.9574	10.3914	10.7979	10.7177	10.9754	10.6417	10.3539	10.0808	10.7525	10.4301	9.7618	10.8128	1.09624	-0.450069	0.660546	0.441402	1.14538	0.233872	-0.552493	-1.29844	0.536584	-0.344233	-2.16995	0.701165	ESRpositive	none	SGD:S000000210	Uga2p
YBR007C	DSF2	12	0.775419	9	0.777854	0.162363	0.0143594	-0.273549	-0.210823	1.25731	0.330524	0.184439	-0.270265	0.215264	1.25866	0.51912	0.332443	0.165646	0.58845	0.163715	0.350959	9.31891	9.65136	9.48456	9.90736	9.48263	9.66987	9.48128	9.66571	9.21101	9.69654	10.7399	10.0004	-0.938064	-0.103231	-0.522091	0.539656	-0.526942	-0.0567318	-0.530336	-0.0671713	-1.20903	0.0102368	2.63042	0.773283	none	none	SGD:S000000211	Dsf2p
YBR008C	FLR1	19	0.261778	7	0.996495	-0.13029	-0.0285344	0.224637	0.00936221	-0.301342	-0.104889	-0.0510573	0.264021	0.25309	-0.0551439	0.0881464	-0.152813	-0.090906	0.113438	0.115908	0.0627456	9.82516	9.67235	9.73425	9.9386	9.94107	9.8879	9.69487	9.64381	9.95889	9.94796	9.63972	9.78302	0.154247	-1.05292	-0.563881	1.05037	1.06988	0.649917	-0.875	-1.27834	1.21068	1.12433	-1.31062	-0.178672	none	none	SGD:S000000212	Flr1p
YBR009C	HHF1	12	0.296563	15	0.449693	0.0422063	-0.587638	-0.596416	0.613932	1.64308	0.291073	0.339501	-0.754126	0.634119	1.34595	0.207028	0.969345	-0.115504	0.0623931	-0.254925	-0.0418388	10.9847	11.954	10.8692	11.0471	10.7297	10.9428	11.0269	11.3664	10.2727	11.661	12.3728	11.2339	-0.388496	1.31991	-0.592064	-0.278532	-0.837783	-0.462234	-0.31411	0.284238	-1.64321	0.803482	2.05803	0.0507625	none	none	SGD:S000000213	Hhf1p
YBR010W	HHT1	7	0.345617	9	0.374508	-0.17941	-0.495149	-0.347968	0.311656	1.00857	0.11129	0.0177379	-0.0963033	-0.0351739	0.941247	-0.00149528	0.333476	0.0722545	-0.52624	-0.246733	-0.292195	10.2756	10.6091	10.3479	9.74937	10.0289	9.98342	10.0962	10.1139	9.9999	10.061	11.0374	10.0947	0.22367	1.20738	0.43681	-1.32866	-0.504156	-0.638263	-0.305565	-0.25324	-0.589645	-0.409322	2.47097	-0.309975	none	none	SGD:S000000214	Hht1p
YBR011C	IPP1	9	0.582745	10	0.962986	-0.206978	-0.0506906	0.726297	0.624919	1.00535	0.262409	0.260058	0.067487	-1.21439	0.192533	-0.899189	0.10377	-0.865789	-2.04628	-1.0198	-1.36858	12.7646	12.8684	11.8988	10.7183	11.7448	11.396	12.5576	12.8177	12.6251	11.3432	12.7501	11.6584	0.922282	1.06527	-0.270692	-1.8973	-0.482902	-0.963484	0.637086	0.995421	0.730076	-1.03622	0.902377	-0.60191	none	none	SGD:S000000215	Ipp1p
YBR012W-A	YBR012W-A	16	0.110901	6	0.404718	0.270207	0.395431	-0.651803	-0.66015	0.305432	0.481887	0.019415	-0.475584	-0.48492	-0.312644	0.234616	-0.105808	0.446426	0.445438	-0.347869	0.0229356	12.9351	12.8293	13.3815	13.3805	12.5872	12.958	13.2053	13.2247	12.7297	12.7204	12.8927	13.4399	-0.303413	-0.665741	1.22532	1.22193	-1.49465	-0.224873	0.621878	0.688362	-1.0067	-1.03867	-0.448734	1.42529	none	none	SGD:S000002154	Ybr012w-ap
YBR012W-B	YBR012W-B	20	0.140902	9	0.695179	0.127184	0.462	-0.112249	-0.448188	0.475875	0.0401722	-0.0608092	0.108948	-0.174497	0.121561	0.171421	-0.395625	0.348381	0.400875	-0.227129	0.258433	11.3056	10.91	11.654	11.7065	11.0785	11.564	11.4328	11.372	11.5417	11.2583	11.5544	11.6042	-0.453289	-2.0902	0.98815	1.20534	-1.39304	0.615986	0.0729404	-0.17866	0.523715	-0.649048	0.575905	0.782199	none	none	SGD:S000002155	Ybr012w-bp
YBR013C	YBR013C	24	0.491562	7	0.996483	-0.0114737	0.00256762	0.0503333	0.135866	-0.0609346	0.173274	-0.0126123	0.0715054	0.174598	0.0955472	0.19266	-0.0266536	0.00969837	0.0272586	0.145008	0.00791232	8.87515	8.8485	8.88485	8.90241	9.02016	8.88306	8.86368	8.85106	8.93518	9.03827	8.95922	9.05634	-0.684783	-1.04029	-0.555424	-0.321202	1.24936	-0.579247	-0.837822	-1.00605	0.115932	1.491	0.436605	1.73192	none	none	SGD:S000000217	Ybr013cp
YBR014C	GRX7	1	0.880862	7	0.833194	-0.203866	-0.00269167	0.341371	-0.267782	-0.163444	-0.112672	0.271961	-0.0333505	-0.464271	-0.0837495	-0.464839	0.0707869	-0.578587	-0.400354	-0.124171	-0.556033	10.0531	10.1239	9.47449	9.65272	9.9289	9.49704	9.84921	10.1212	9.81586	9.38494	9.76546	9.38437	1.08658	1.34398	-1.01732	-0.369218	0.635059	-0.935309	0.345269	1.33419	0.223998	-1.34295	0.0407329	-1.34501	none	none	SGD:S000000218	Grx7p
YBR015C	MNN2	2	0.423671	13	0.919755	-0.424915	-0.10282	0.761715	0.643132	0.424402	0.360043	0.350357	0.394987	-0.291454	0.596408	-0.369591	0.0282625	-0.791643	-1.3595	-0.252908	-1.15455	12.1878	12.216	11.3961	10.8283	11.9349	11.0332	11.7629	12.1132	12.1578	11.4714	12.3593	11.3933	0.891096	0.947071	-0.676782	-1.80144	0.390202	-1.39553	0.0495368	0.743431	0.831823	-0.527698	1.23074	-0.682451	none	none	SGD:S000000219	Mnn2p
YBR016W	YBR016W	18	0.522789	4	0.594642	-0.239294	-0.550407	-0.763399	0.2362	-1.20429	0.494402	-0.25214	-0.0186423	-0.160777	-0.345132	0.597173	0.058973	0.505463	-0.636271	0.619862	-0.136522	10.2698	10.3288	10.7752	9.63351	10.8896	10.1333	10.0305	9.77835	10.0118	9.86971	9.68535	10.6277	0.238813	0.379207	1.44214	-1.27592	1.71448	-0.0861973	-0.330859	-0.931113	-0.37524	-0.713611	-1.1525	1.0908	none	none	SGD:S000000220	Ybr016wp
YBR017C	KAP104	10	0.449895	13	0.891826	-0.451865	-0.337414	0.686886	0.48723	0.624275	0.702944	0.371953	0.900802	0.292867	1.16394	0.611194	0.257502	-0.237949	-0.646228	0.0877989	-0.543615	10.5513	10.8088	10.3134	9.90509	10.6391	10.0077	10.0995	10.4714	11.0003	10.3923	11.2634	10.7106	0.0933964	0.730578	-0.495402	-1.50568	0.310653	-1.25177	-1.02473	-0.104345	1.20428	-0.30004	1.85541	0.487651	none	none	SGD:S000000221	Kap104p
YBR018C	GAL7	15	0.707129	6	0.999819	0.0918746	0.0453652	-0.173374	-0.228812	-0.266592	-0.219751	-0.0441718	-0.141332	0.0119081	-0.241941	-0.117832	0.00233757	0.123917	0.332595	0.116526	0.193794	9.01845	9.02079	9.14236	9.35104	9.13497	9.21224	9.11032	9.06615	8.96899	9.12223	8.86838	8.99249	-0.523563	-0.504903	0.465626	2.13144	0.406626	1.02344	0.209843	-0.142767	-0.918367	0.304901	-1.7215	-0.730771	none	none	SGD:S000000222	Gal7p
YBR019C	GAL10	15	0.957742	6	0.993011	0.0660085	0.0239171	-0.505781	-0.483394	-0.290647	-0.449853	-0.0902731	-0.237871	0.0122618	-0.314458	-0.182214	-0.0481817	0.333919	0.561664	0.0421976	0.333648	9.38043	9.33225	9.71435	9.9421	9.42263	9.71408	9.44644	9.35617	9.20857	9.4587	9.13198	9.26423	-0.286902	-0.492521	1.13812	2.11003	-0.106821	1.13696	-0.00520678	-0.390453	-1.02034	0.0471212	-1.34717	-0.782818	none	none	SGD:S000000223	Gal10p
YBR020W	GAL1	20	0.796341	6	0.999785	0.00951887	0.014394	-0.435832	-0.360014	-0.211067	-0.456164	0.00240517	-0.00109314	0.00741725	-0.0281728	0.0447093	-0.00246992	0.444258	0.37695	0.192413	0.510392	9.32464	9.32217	9.7689	9.70159	9.51705	9.83503	9.33416	9.33656	9.33306	9.34157	9.30598	9.37887	-0.678808	-0.691352	1.5774	1.23557	0.298381	1.91328	-0.630465	-0.61825	-0.636017	-0.592796	-0.773544	-0.403404	none	none	SGD:S000000224	Gal1p
YBR021W	FUR4	7	0.273743	10	0.925617	0.580626	0.0553134	0.898819	-0.081005	1.50258	0.280653	0.186892	0.750799	-0.0265907	0.963063	0.113346	0.712204	0.432606	0.63504	0.0411119	0.413319	10.3454	11.0576	10.778	10.9804	10.3865	10.7587	10.926	11.1129	11.6768	10.8994	11.8891	11.0394	-1.43825	0.156956	-0.469291	-0.0158774	-1.34616	-0.51249	-0.137755	0.280847	1.54389	-0.197313	2.01932	0.116119	none	none	SGD:S000000225	Fur4p
YBR022W	POA1	10	0.108816	7	0.998235	-0.0320617	-0.0016193	0.00546354	-0.0538741	-0.0142856	0.00934437	-0.00372051	-0.0176112	-0.019279	0.0586746	0.00151623	-0.0341629	-0.0551365	0.00253342	0.0408985	-0.0398899	9.02427	8.99011	8.96913	9.0268	9.06517	8.98438	8.99221	8.98849	8.9746	8.97293	9.05088	8.99372	0.682583	-0.399726	-1.06418	0.762844	1.97828	-0.58116	-0.333158	-0.451027	-0.891095	-0.943933	1.5257	-0.285123	none	none	SGD:S000000226	Poa1p
YBR023C	CHS3	11	0.527192	14	0.875177	-0.215462	-0.308079	0.782046	0.814227	1.42882	1.04346	0.765137	0.386824	0.71795	1.53669	0.816721	0.857754	-0.610684	-0.311739	-0.107589	-0.442203	10.7887	11.6465	10.178	10.477	10.6811	10.3465	10.5733	11.3384	10.9601	11.2912	12.1099	11.39	-0.332631	1.14563	-1.38509	-0.869883	-0.518051	-1.09473	-0.703959	0.614682	-0.0373038	0.53336	1.94439	0.703583	none	none	SGD:S000000227	Chs3p
YBR024W	SCO2	4	0.371534	7	0.97792	-0.232903	-0.00622626	0.201854	-0.065307	-0.426751	-0.00650411	0.00517374	0.0726154	-0.169087	-0.154449	-0.119312	-0.221503	-0.362141	-0.336683	0.0393991	-0.345711	9.42749	9.20599	9.06535	9.09081	9.46689	9.08178	9.19459	9.19976	9.2672	9.0255	9.04014	9.07527	1.69502	0.187743	-0.769269	-0.59603	1.96313	-0.657463	0.110169	0.145375	0.604301	-1.04043	-0.940821	-0.701722	none	none	SGD:S000000228	Sco2p
YBR025C	OLA1	23	0.160712	8	0.905414	-0.13342	0.322479	-0.113461	0.136461	0.627775	0.119072	0.250149	0.338564	0.294648	0.395313	0.62515	-0.20575	0.318605	0.0247676	-0.365881	0.372658	12.8132	12.6075	13.1318	12.838	12.4473	13.1859	12.6798	12.9299	13.0184	12.9744	13.0751	13.3049	-0.412952	-1.23011	0.852428	-0.314584	-1.86609	1.06711	-0.942843	0.0506534	0.401803	0.227385	0.627191	1.54002	ESRnegative	none	SGD:S000000229	Ola1p
YBR026C	ETR1	17	0.779084	1	0.978266	-0.275648	-0.685956	-0.447259	-2.64518	-2.25692	-2.29402	-1.36989	-0.228092	-2.8376	-3.4354	-2.14376	-0.959586	-0.0564811	-0.468072	-1.45412	-0.125389	13.0978	12.1382	13.0413	12.6297	11.6437	12.9724	12.8221	11.4522	12.594	9.98454	9.38674	10.6784	0.972181	0.212306	0.927455	0.601525	-0.179308	0.872888	0.753902	-0.330888	0.573281	-1.49313	-1.96652	-0.943695	ESRpositive	none	SGD:S000000230	Etr1p
YBR028C	YBR028C	5	0.555819	9	0.99998	0.15026	-0.127079	-0.102021	-0.376679	0.659754	-0.321115	0.157633	-0.295598	-0.107614	0.509922	-0.397382	0.434972	-0.0433167	0.419326	0.000427877	0.0739928	9.66485	10.0998	9.62154	10.0842	9.66528	9.73885	9.81511	9.97275	9.51952	9.7075	10.325	9.41773	-0.517037	1.1147	-0.679534	1.056	-0.515432	-0.239464	0.046641	0.637978	-1.06225	-0.357055	1.95954	-1.44408	none	none	SGD:S000000232	Ybr028cp
YBR029C	CDS1	8	0.811792	9	0.491077	0.263328	-0.423321	0.278088	-0.251307	1.00763	-0.141253	0.378976	0.00100251	-0.33808	0.910737	-0.367404	1.06562	-0.0137575	0.176556	0.166438	0.0371769	9.58055	10.6462	9.56679	9.7571	9.74699	9.61772	9.84388	10.2229	9.84488	9.5058	10.7546	9.47647	-0.691991	1.76791	-0.723749	-0.284428	-0.307785	-0.606172	-0.0841226	0.790708	-0.0818084	-0.864549	2.01823	-0.932241	none	none	SGD:S000000233	Cds1p
YBR030W	RKM3	5	0.636559	8	0.817776	0.062588	-0.00192476	0.0452889	-0.231885	0.464944	-0.188161	-0.00833833	-0.0876779	-0.114023	0.324198	-0.152578	0.0561744	-0.0703788	0.180449	-0.0781585	0.098171	9.22605	9.28222	9.15567	9.4065	9.14789	9.32422	9.28863	9.2803	9.20096	9.17461	9.61283	9.13606	-0.3223	0.0928216	-0.84239	1.0112	-0.899881	0.403171	0.140217	0.0785979	-0.507711	-0.7024	2.53599	-0.987316	ESRnegative	none	SGD:S000000234	Ybr030wp
YBR031W	RPL4A	11	0.426254	14	0.919862	-0.0641539	-0.0214189	1.19739	1.40789	1.56721	0.405545	0.215298	0.191354	-0.899199	0.511309	-0.538121	0.172563	-1.07019	-2.37125	-1.12006	-1.00782	13.1937	13.3663	12.1236	10.8225	12.0737	12.1859	13.1296	13.3449	13.3209	12.2304	13.6409	12.5915	0.644854	0.856778	-0.669441	-2.26725	-0.73068	-0.592841	0.566067	0.830473	0.801068	-0.538232	1.194	-0.0947943	ESRnegative	NonTargetRibosomal	SGD:S000000235	Rpl4ap
YBR033W	EDS1	6	0.875099	7	0.999616	-0.0311504	-0.0372609	0.00897657	-0.119976	-0.225134	-0.0956593	0.29936	-0.0138915	-0.0689599	-0.0141821	-0.0622445	0.305471	-0.0540186	0.0198657	0.179801	0.00226442	9.16613	9.4716	9.11211	9.186	9.34593	9.16839	9.13498	9.43434	9.12109	9.06602	9.1208	9.07273	-0.244672	1.96134	-0.634777	-0.101209	1.05379	-0.22832	-0.469631	1.69225	-0.569951	-0.967636	-0.572049	-0.91914	none	none	SGD:S000000237	Eds1p
YBR034C	HMT1	9	0.272364	9	0.662233	0.39533	-0.424807	0.170976	-0.077472	0.941038	-0.14734	-0.597462	-1.16577	-1.08765	-0.561143	-1.30673	0.222675	-0.941418	-0.614843	-1.10685	-0.764061	10.683	10.9057	9.74156	10.0681	9.57613	9.91891	11.0783	10.4808	9.91253	9.99066	10.5172	9.77157	0.936708	1.38759	-0.969524	-0.308258	-1.3045	-0.610402	1.73719	0.527421	-0.623323	-0.465127	0.600962	-0.908744	ESRnegative	none	SGD:S000000238	Hmt1p
YBR035C	PDX3	1	0.190156	12	0.931051	-0.209993	-0.0469252	0.552225	-0.0276261	-0.204694	-0.000731424	0.0341117	0.0944934	-0.0478133	-0.0119403	-0.0738227	-0.128956	-0.667725	-0.23018	-0.0172395	-0.283084	11.5617	11.4327	10.894	11.3315	11.5444	11.2786	11.3517	11.3858	11.4462	11.3039	11.3397	11.2779	1.26524	0.5099	-2.64584	-0.0830017	1.16426	-0.392878	0.0352408	0.235044	0.588719	-0.244817	-0.0346976	-0.397162	none	none	SGD:S000000239	Pdx3p
YBR036C	CSG2	19	0.458413	7	0.999165	-0.130841	-0.0214595	-0.118468	-0.135083	-0.248294	0.0923328	-0.0543999	-0.0176946	0.0647112	-0.182386	0.0648309	-0.163782	-0.0300679	0.0689533	-0.0649328	-0.158343	13.2439	13.0801	13.2138	13.3128	13.179	13.0855	13.113	13.0586	13.0954	13.1778	12.9307	13.1779	1.04753	-0.588825	0.747118	1.73645	0.39878	-0.534489	-0.259716	-0.803229	-0.436503	0.386819	-2.08194	0.388014	none	none	SGD:S000000240	Csg2p
YBR037C	SCO1	6	0.315387	6	0.811831	0.0587173	-0.0302036	-0.0835	-0.210754	-0.31451	-0.168389	0.127277	-0.124803	-0.0442209	-0.154741	-0.131172	0.216198	0.0174146	0.22525	0.218486	0.0959341	9.16963	9.38583	9.18705	9.39488	9.38812	9.26557	9.22835	9.35563	9.10355	9.18413	9.07361	9.09718	-0.553497	1.24614	-0.408538	1.32149	1.26519	0.245061	-0.0647328	0.994726	-1.10359	-0.432829	-1.3528	-1.15662	none	none	SGD:S000000241	Sco1p
YBR038W	CHS2	1	0.172244	7	0.212538	-0.25697	-1.65332	-0.472302	-0.288088	0.0573914	-0.00522718	-0.219096	-0.745345	-0.467598	-0.535161	-0.360521	1.17725	-0.530013	-0.43648	-0.849522	-0.612263	9.95015	11.1274	9.42014	9.51367	9.10063	9.33789	9.69318	9.47408	8.94783	9.22558	9.15802	9.33266	0.745907	2.80377	-0.180568	-0.017072	-0.73908	-0.324344	0.296718	-0.0862679	-1.00617	-0.520657	-0.638759	-0.333482	none	none	SGD:S000000242	Chs2p
YBR039W	ATP3	1	0.49156	12	0.984303	-0.305029	-0.22028	0.528768	0.184338	-0.609308	-0.0981586	0.129805	-0.075499	-1.04739	-1.07753	-0.833882	0.0450555	-0.909296	-1.53676	-0.77325	-1.04075	12.4792	12.5243	11.5699	10.9425	11.706	11.4385	12.1742	12.304	12.0987	11.1268	11.0967	11.3403	1.3216	1.40144	-0.289712	-1.40161	-0.0486312	-0.522659	0.781078	1.0111	0.64729	-1.07495	-1.12835	-0.696601	none	none	SGD:S000000243	Atp3p
YBR040W	FIG1	15	0.787937	6	0.627077	0.0550244	-0.0130022	-0.163868	-0.153283	-0.0750429	-0.160107	-0.0589174	-0.14233	0.032826	-0.135891	-0.0625128	0.00910922	0.0765621	0.241133	-0.00582345	0.152619	8.9265	8.9356	9.00306	9.16763	8.92067	9.07911	8.98152	8.9226	8.83919	9.01435	8.84563	8.91901	-0.388763	-0.291501	0.428718	2.1859	-0.450942	1.2408	0.198752	-0.43033	-1.32096	0.549247	-1.2522	-0.46872	none	none	SGD:S000000244	Fig1p
YBR041W	FAT1	10	0.492188	13	0.824759	0.097891	-0.125147	0.118811	0.116195	0.370953	0.707871	0.91844	0.582398	0.323039	1.4966	0.944434	1.14148	0.561478	0.304735	1.22354	0.334454	9.34092	10.4824	9.9024	9.64565	10.5645	9.67537	9.43881	10.3573	10.0212	9.76185	10.9354	10.3832	-1.4091	0.883802	-0.281255	-0.796979	1.04864	-0.737281	-1.21247	0.632417	-0.0425967	-0.563576	1.79378	0.684632	none	none	SGD:S000000245	Fat1p
YBR042C	CST26	12	0.807853	8	0.999757	0.0420514	-0.0765241	0.0792264	0.0116799	0.512712	0.103312	0.0574258	0.0966893	0.0319754	0.614637	0.149675	0.176001	0.0595144	0.0623469	0.143976	0.0884143	9.14279	9.31879	9.2023	9.20514	9.28677	9.2312	9.18484	9.24227	9.28153	9.21682	9.79948	9.33452	-0.845275	0.184887	-0.496929	-0.480349	-0.00256161	-0.327773	-0.599142	-0.26302	-0.0332045	-0.411985	2.99842	0.276929	none	none	SGD:S000000246	Cst26p
YBR043C	QDR3	20	0.56934	3	0.615076	-0.445218	-0.29382	-0.804586	-0.309681	-0.58484	-0.148505	-0.00373756	0.804144	0.464561	-0.076661	0.825458	-0.155135	1.16351	0.329023	0.0629611	0.528744	10.8693	10.7142	12.0328	11.1983	10.9323	11.398	10.4241	10.4203	11.2282	10.8886	10.3474	11.2495	-0.218764	-0.539043	2.18333	0.460511	-0.0887791	0.87284	-1.13793	-1.14564	0.522246	-0.178831	-1.29619	0.566249	none	none	SGD:S000000247	Qdr3p
YBR044C	TCM62	6	0.302398	7	0.995507	-0.0730007	-0.162405	0.196908	-0.12026	-0.253284	-0.0337281	0.166128	0.268021	-9.5638e-05	0.0637534	-0.0368173	0.255532	-0.00188751	0.047164	0.244037	-0.0760899	9.40679	9.66232	9.4049	9.45396	9.65083	9.3307	9.33379	9.49992	9.60181	9.3337	9.39755	9.29697	-0.318368	1.6669	-0.333032	0.0480567	1.57759	-0.909521	-0.885521	0.405156	1.19677	-0.886264	-0.390211	-1.17156	none	none	SGD:S000000248	Tcm62p
YBR045C	GIP1	20	0.746377	1	0.91	-0.0738356	-0.0292221	-1.55338	-1.37509	-0.285629	-1.71915	-0.127396	0.0404843	-0.0805039	-0.249913	0.116534	-0.17201	1.52003	1.22075	-0.0381193	1.76185	9.36596	9.19395	10.886	10.5867	9.32784	11.1278	9.29212	9.16472	9.3326	9.21162	9.04221	9.40865	-0.398295	-0.629966	1.64895	1.24587	-0.449636	1.97465	-0.497741	-0.669324	-0.443214	-0.606167	-0.834335	-0.340787	none	none	SGD:S000000249	Gip1p
YBR046C	ZTA1	17	0.561439	1	0.901437	-0.446116	-0.512072	0.208023	-1.97559	-1.77686	-1.35856	-0.590599	0.206427	-2.22192	-2.75283	-1.63021	-0.524643	-0.447713	-0.692444	-1.42209	-0.717765	12.3892	11.8645	11.9414	11.6967	10.9671	11.6714	11.943	11.3524	12.1495	9.72112	9.19021	10.3128	1.10434	0.588202	0.663885	0.423122	-0.294689	0.398211	0.665456	0.0844331	0.868536	-1.52044	-2.04274	-0.938323	none	none	SGD:S000000250	Zta1p
YBR047W	FMP23	17	0.367266	4	0.392603	-0.547793	-0.237334	0.612868	-0.653974	-0.718202	-0.740841	-0.345063	0.26207	-0.565481	-0.808985	-0.699896	-0.655522	-0.898591	-0.4593	-0.638576	-0.506848	10.2546	9.59906	9.35599	9.79529	9.61601	9.74774	9.70679	9.36173	9.96886	9.14131	8.89781	9.0069	1.79172	0.153428	-0.454055	0.64383	0.19578	0.524997	0.422666	-0.439722	1.07764	-0.990594	-1.59916	-1.32653	none	none	SGD:S000000251	Fmp23p
YBR048W	RPS11B	11	0.969678	14	0.999803	-0.278402	-3.00559e-06	0.995104	1.62996	2.17276	1.03807	0.696883	0.710432	0.195612	1.7391	0.715077	0.418484	-0.563074	-1.71275	-0.712066	-0.601399	11.2561	11.6746	10.6931	9.54338	10.5441	10.6547	10.9777	11.6746	11.6882	11.1733	12.7168	11.6928	0.0818319	0.605919	-0.623332	-2.06313	-0.809921	-0.671329	-0.266824	0.605915	0.622883	-0.0218494	1.91113	0.6287	ESRnegative	RibosomalTarget	SGD:S000000252	Rps11bp
YBR049C	REB1	21	0.285245	5	0.776675	-0.194164	-0.617719	-1.25132	0.00416918	0.206297	-0.379488	-0.18608	-0.116179	1.21144	0.714663	0.533305	0.237475	0.940977	1.01311	0.314202	0.718629	10.0022	10.2397	10.9432	11.0153	10.3164	10.7209	9.80807	9.62199	9.69189	11.0195	10.5227	10.3414	-0.696315	-0.22572	1.16838	1.31132	-0.0736733	0.727762	-1.08108	-1.44983	-1.31131	1.31958	0.335137	-0.0242539	none	none	SGD:S000000253	Reb1p
YBR050C	REG2	17	0.583044	2	0.999857	-0.666691	-0.699488	-0.0937867	-0.850084	-2.89904	-0.868955	-0.948662	0.247567	-1.46138	-2.72484	-1.64059	-0.915865	-0.325337	-1.27799	-0.492491	-1.43833	12.4353	11.5194	12.1099	11.1573	11.9428	10.9969	11.7686	10.8199	12.0161	10.3072	9.04373	10.128	1.26094	0.335708	0.932279	-0.0301217	0.763414	-0.192103	0.587432	-0.370938	0.837532	-0.888905	-2.16529	-1.06995	none	none	SGD:S000000254	Reg2p
YBR052C	RFS1	6	0.647679	4	0.999026	-0.0349014	-0.342157	-0.0531273	-0.126334	-0.931107	0.0747348	0.708537	0.10096	-0.195881	-0.177769	-0.184635	1.01579	0.119186	-0.104448	0.718437	-0.294272	10.212	11.2278	10.3312	10.1076	10.9305	9.91776	10.1771	10.8857	10.2781	9.98125	9.99936	9.99249	-0.286848	2.04963	-0.0127027	-0.527093	1.36567	-0.963717	-0.367126	1.26262	-0.134904	-0.817681	-0.776021	-0.791815	ESRpositive	none	SGD:S000000256	Rfs1p
YBR053C	YBR053C	3	0.917781	2	0.987355	-0.383094	-0.384137	0.10398	-0.594018	-1.89416	-0.677738	-0.390648	-0.428081	-1.50708	-2.04565	-1.28113	-0.389605	-0.915155	-1.29615	-0.534586	-0.986487	11.9988	11.6092	11.0836	10.7026	11.4642	11.0123	11.6157	11.2251	11.1876	10.1086	9.57006	10.3346	1.43248	0.87776	0.12948	-0.412985	0.671336	0.0279168	0.88703	0.330824	0.277527	-1.25875	-2.02557	-0.937049	ESRpositive	none	SGD:S000000257	Ybr053cp
YBR054W	YRO2	9	0.38441	16	0.58119	-0.11211	0.336662	1.41417	-0.459535	1.44697	1.80315	0.0585545	0.292	-1.78229	0.477445	-0.177976	-0.390218	-1.23429	-1.43487	-1.08163	-2.09324	13.0288	12.6386	11.7945	11.5939	11.9472	10.9356	12.9167	12.9753	13.2087	11.1344	13.3941	12.7387	0.797895	0.333141	-0.672153	-0.911048	-0.49034	-1.69517	0.66437	0.734109	1.01215	-1.45836	1.23301	0.452399	none	none	SGD:S000000258	Yro2p
YBR055C	PRP6	13	0.438028	8	0.862647	-0.0182526	-0.0493368	0.206197	0.0411635	0.059843	0.190681	0.0829393	0.213895	0.21322	0.412956	0.280262	0.114024	-0.0105544	0.153804	0.33486	0.0713285	9.3603	9.47432	9.34974	9.5141	9.69516	9.43163	9.34205	9.42499	9.55594	9.55527	9.755	9.62231	-1.08083	-0.239226	-1.15873	0.0543901	1.39076	-0.554357	-1.21555	-0.603379	0.3632	0.358216	1.83245	0.853053	none	none	SGD:S000000259	Prp6p
YBR056W	YBR056W	3	0.844502	2	0.999983	-0.658871	-0.626017	-0.142975	-0.286393	-2.65281	-0.528108	-1.38428	-0.263039	-2.82531	-2.89775	-2.02553	-1.41713	-0.778935	-3.19779	-0.903812	-2.15629	12.879	11.4619	12.1001	9.6812	11.9752	10.7227	12.2201	10.8358	11.9571	9.3948	9.32236	10.1946	1.49967	0.329987	0.856746	-1.13975	0.753673	-0.280109	0.955846	-0.186721	0.738736	-1.37614	-1.43593	-0.716005	ESRpositive	none	SGD:S000000260	Ybr056wp
YBR057C	MUM2	18	0.454073	5	0.686332	-0.307765	-0.325123	-0.570355	0.0637452	-0.34848	-0.306162	-0.426213	0.0116453	-0.212891	-0.242187	-0.186522	-0.408855	0.274236	-0.584401	-0.201472	-0.188125	11.294	10.8852	11.5683	10.7096	11.0926	11.1059	10.9863	10.5601	10.9979	10.7734	10.7441	10.7998	1.19697	-0.267028	2.17893	-0.895612	0.475554	0.523347	0.0949479	-1.4312	0.136647	-0.667358	-0.772259	-0.572937	none	none	SGD:S000000261	Mum2p
YBR058C	UBP14	3	0.226818	6	0.571345	-0.287539	-0.210563	-0.355109	-0.232227	-0.159572	-0.958638	-0.315635	0.0523257	-0.645287	-0.292006	-0.703671	-0.392611	0.119895	-0.700599	-0.419973	-0.0325718	12.0145	11.6219	12.1344	11.3139	11.5945	11.9819	11.727	11.4113	11.7793	11.0817	11.435	11.0233	1.18196	0.0804375	1.51835	-0.783668	0.00366772	1.09058	0.375231	-0.510327	0.522038	-1.43521	-0.444034	-1.59902	none	none	SGD:S000000262	Ubp14p
YBR059C	AKL1	17	0.331411	4	0.997163	-0.190561	-0.215989	-0.278973	-0.188251	-0.863517	-0.246538	-0.220167	0.179104	-0.0759299	-0.542526	0.0899947	-0.194739	0.267516	-0.0782403	0.13043	0.145971	13.1054	12.9107	13.3729	13.0272	13.2358	13.2514	12.9148	12.6947	13.0939	12.8389	12.3723	13.0048	0.444369	-0.275787	1.43366	0.155031	0.926707	0.984179	-0.260338	-1.07453	0.402001	-0.541131	-2.26663	0.0724676	none	none	SGD:S000000263	Akl1p
YBR060C	ORC2	9	0.517735	8	0.988925	-0.045543	-0.22756	0.339752	-0.234636	0.342996	-0.100937	0.200415	0.178866	-0.246017	0.372859	-0.267044	0.382432	-0.206429	-0.0569242	-0.01568	-0.21165	9.4928	9.87523	9.28637	9.43587	9.47712	9.28115	9.44726	9.64767	9.62612	9.20124	9.82011	9.18021	0.05218	1.73346	-0.855338	-0.198074	-0.0167533	-0.878289	-0.148039	0.733039	0.638303	-1.22959	1.49115	-1.32204	none	none	SGD:S000000264	Orc2p
YBR061C	TRM7	8	0.376767	8	0.972834	0.00815012	-0.187505	0.0257131	-0.214855	0.309405	-0.214049	-0.0325799	-0.135469	-0.149353	0.0504485	-0.365654	0.163076	-0.153032	0.0736518	-0.250807	-0.143455	9.6512	9.81428	9.49817	9.72485	9.40039	9.50775	9.65935	9.62677	9.52388	9.51	9.7098	9.2937	0.504174	1.60744	-0.531145	1.00245	-1.19262	-0.46635	0.559313	0.338898	-0.357187	-0.451115	0.900615	-1.91447	ESRnegative	none	SGD:S000000265	Trm7p
YBR062C	YBR062C	19	0.402607	4	0.938847	-0.311923	-0.161217	-0.336414	0.307655	-0.847804	0.0768185	-0.181501	-0.0651677	0.275266	-0.564453	0.28245	-0.332207	-0.0406767	-0.344312	-0.0285715	-0.106292	10.1998	9.86756	10.1591	9.85546	10.1712	10.0935	9.88785	9.70635	9.82268	10.1631	9.32339	10.1703	0.945471	-0.320603	0.790448	-0.366735	0.836582	0.540381	-0.243298	-0.935017	-0.491659	0.805767	-2.39448	0.833144	none	none	SGD:S000000266	Ybr062cp
YBR063C	YBR063C	23	0.788441	7	0.914226	-0.235884	-0.0205591	-0.00516775	0.368757	-0.0409363	0.116152	-0.030875	0.510826	1.33162	0.639129	1.40261	-0.2462	0.280109	0.726982	0.444181	1.05057	9.44049	9.19429	9.7206	10.1675	9.88467	10.4911	9.20461	9.17373	9.71543	10.5362	9.84373	10.6072	-0.74164	-1.20846	-0.210521	0.6368	0.100577	1.25036	-1.1889	-1.24745	-0.22032	1.336	0.0229568	1.4706	none	none	SGD:S000000267	Ybr063cp
YBR065C	ECM2	21	0.754523	6	0.918381	-0.18101	-0.0425991	-0.212445	-0.252825	-0.379472	-0.229816	-0.277115	0.0603264	1.14991	0.104965	0.798737	-0.415526	0.0917613	1.22172	0.303427	0.847542	9.78104	9.36552	9.87281	11.0028	10.0845	10.6286	9.60003	9.32292	9.66036	10.7499	9.705	10.3988	-0.418772	-1.16462	-0.254066	1.77414	0.125861	1.10251	-0.743674	-1.24108	-0.635392	1.32034	-0.555268	0.690009	none	none	SGD:S000000269	Ecm2p
YBR066C	NRG2	5	0.757677	8	0.596651	-0.0334637	-0.0398708	-0.222151	-0.241337	0.228722	-0.175713	0.0325199	-0.182093	-0.0621587	0.178128	-0.117828	0.038927	0.00659418	0.145715	-0.0840581	0.0244217	9.33867	9.37759	9.34526	9.48438	9.25461	9.36309	9.3052	9.33772	9.12311	9.24304	9.48333	9.18737	0.171137	0.533498	0.23252	1.52756	-0.611338	0.398472	-0.140368	0.162351	-1.83542	-0.718987	1.51778	-1.2372	none	none	SGD:S000000270	Nrg2p
YBR067C	TIP1	17	0.462325	3	0.754406	0.0106454	-0.174001	-0.138381	-1.70762	-0.986628	-0.505104	-0.768824	-0.107759	-3.13647	-4.0275	-0.799151	-0.584177	0.0412671	-1.41821	-3.03023	-0.283402	13.506	12.9218	13.5473	12.0878	10.4758	13.2226	13.5166	12.7478	13.4089	10.3802	9.48914	12.7175	0.822769	0.412273	0.851767	-0.173797	-1.30655	0.623625	0.830249	0.290004	0.754528	-1.37372	-1.99984	0.268693	none	none	SGD:S000000271	Tip1p
YBR068C	BAP2	15	0.300474	3	0.528009	-0.0543299	-0.0724952	0.232931	-1.07606	-0.646698	-0.587195	0.00789905	0.2635	-0.278969	-0.375001	0.104643	0.0260644	-0.0237606	0.742761	0.217367	0.637508	13.3675	13.3936	13.3438	14.1103	13.5849	14.005	13.3132	13.3211	13.5767	13.0342	12.9382	13.4178	-0.244209	-0.167523	-0.314117	1.94113	0.395325	1.63145	-0.404057	-0.380817	0.371207	-1.22483	-1.50738	-0.0961788	none	none	SGD:S000000272	Bap2p
YBR069C	TAT1	1	0.577388	12	0.669866	-0.0985752	-0.523947	1.77573	-0.455562	-0.86078	-0.756489	0.535882	0.745029	-1.40223	-1.31028	-1.53814	0.961254	-1.12928	-1.04524	-0.54808	-0.880228	12.0429	13.0041	10.9136	10.9976	11.4948	11.1626	11.9443	12.4802	12.6893	10.5421	10.634	10.4061	0.581361	1.6625	-0.688751	-0.594235	-0.0350717	-0.408643	0.470492	1.07321	1.30844	-1.10661	-1.0032	-1.25948	none	none	SGD:S000000273	Tat1p
YBR070C	ALG14	14	0.403306	9	0.790206	0.137029	0.259141	-0.764039	-0.675703	0.495478	-0.84468	0.131126	-0.611288	-0.123928	0.083098	-0.522777	0.00901414	0.289781	0.688805	-0.275351	0.458933	9.97151	9.98053	10.2613	10.6603	9.69616	10.4304	10.1085	10.2397	9.49725	9.98461	10.1916	9.58576	-0.231721	-0.205326	0.616835	1.78529	-1.03802	1.11216	0.169538	0.55351	-1.62048	-0.193356	0.412871	-1.36129	none	none	SGD:S000000274	Alg14p
YBR071W	YBR071W	1	0.308882	9	0.404556	-0.444601	-0.604334	-0.369534	-0.322394	0.414708	-0.199291	-0.0308466	-0.732176	-0.772889	-0.272372	-0.533159	0.128887	-0.807242	-0.895096	-1.13168	-0.778469	10.5351	10.664	9.72786	9.64001	9.40342	9.75663	10.0905	10.0597	9.35833	9.31761	9.81813	9.55734	1.61721	1.91173	-0.227417	-0.428169	-0.968789	-0.161667	0.601254	0.530767	-1.07184	-1.16487	-0.0211419	-0.617065	none	none	SGD:S000000275	Ybr071wp
YBR072C-A	YBR072C-A	15	0.836592	6	0.999887	0.0442373	0.0134862	-0.452784	-0.420757	-0.289727	-0.358288	-0.14724	-0.335911	0.0746274	-0.393019	-0.00785673	-0.116489	0.16111	0.539621	-0.059054	0.394668	9.28709	9.1706	9.4482	9.82671	9.22804	9.68176	9.33133	9.18409	8.99542	9.40596	8.93831	9.32347	-0.123038	-0.580608	0.509801	1.99659	-0.355002	1.42722	0.050726	-0.527634	-1.26873	0.343862	-1.49305	0.0198647	none	none	SGD:S000028532	Ybr072c-ap
YBR072W	HSP26	19	0.53252	4	0.651497	-0.1376	-1.14548	0.0383428	0.511674	-1.93864	0.384174	-2.53444	0.158804	0.169481	-1.91414	0.339596	-1.52656	-0.017139	-0.479792	-0.113098	-0.182178	13.7792	12.2526	13.7621	13.2994	13.6661	13.597	13.6416	11.1072	13.8004	13.8111	11.7275	13.9812	0.604618	-0.994764	0.586661	0.101937	0.486124	0.413749	0.460454	-2.19489	0.626833	0.63802	-1.545	0.81625	ESRpositive	none	SGD:S000000276	Hsp26p
YBR073W	RDH54	21	0.360677	6	0.535957	0.0981329	-0.0352193	-0.301681	0.064114	0.0325334	-0.285968	0.112795	-0.165963	0.749003	0.167809	0.333379	0.246148	0.233851	0.783022	0.233409	0.71748	9.32711	9.57325	9.56096	10.1101	9.56051	10.0446	9.42524	9.53803	9.25927	10.1742	9.59305	9.75862	-1.10669	-0.289407	-0.330236	1.49317	-0.331705	1.27555	-0.78086	-0.406346	-1.33191	1.70605	-0.223684	0.326057	none	none	SGD:S000000277	Rdh54p
YBR074W	YBR074W	10	0.554737	12	0.85136	-0.287171	-0.298095	0.741872	0.119977	0.140202	0.247359	0.338239	0.784164	0.144353	0.616867	0.424664	0.349163	-0.244879	-0.262795	0.189494	-0.109866	10.1052	10.4544	9.86033	9.84241	10.2947	9.99534	9.81804	10.1563	10.6022	9.96239	10.4349	10.2427	-0.160791	1.16965	-1.09387	-1.16214	0.561252	-0.579421	-1.25502	0.0337975	1.73294	-0.704981	1.09547	0.36311	none	none	SGD:S000000278	Ybr074wp
YBR076W	ECM8	20	0.476324	3	0.615094	0.07637	0.0370785	-1.32321	-0.593874	-0.380929	0.00505924	-0.101229	-0.199629	0.425391	-0.267077	0.756228	-0.0619377	1.19995	1.09563	0.190222	0.827539	9.23673	9.1748	10.4367	10.3324	9.42696	10.0643	9.3131	9.21188	9.11348	9.7385	9.04603	10.0693	-0.712749	-0.835283	1.66116	1.45479	-0.336424	0.924406	-0.561663	-0.761929	-0.956596	0.279906	-1.09003	0.934415	none	none	SGD:S000000280	Ecm8p
YBR077C	SLM4	21	0.609197	6	0.624219	-0.310499	-0.107592	-0.328076	-0.697607	-0.195023	0.260612	-0.0552692	0.236571	0.75028	0.309686	0.806085	-0.258176	0.254148	1.13739	0.19421	0.234974	9.65251	9.39433	9.90666	10.7899	9.84672	9.88749	9.34201	9.28674	9.57858	10.0923	9.6517	10.1481	-0.346805	-0.961859	0.258654	2.3628	0.115863	0.212976	-1.08651	-1.21818	-0.522924	0.700887	-0.348742	0.833833	none	none	SGD:S000000281	Slm4p
YBR078W	ECM33	9	0.853461	16	0.94506	-0.410593	-0.384625	1.13692	-0.157814	3.31591	0.501881	1.3632	-1.14578	-2.42384	1.58139	-1.8421	1.33723	-2.69329	-2.67662	-2.14511	-2.75457	12.2061	13.5433	9.51278	9.52946	10.061	9.4515	11.7955	13.1587	10.6497	9.37164	13.3769	9.95338	0.695405	1.50035	-0.925822	-0.915786	-0.595844	-0.962711	0.448249	1.26883	-0.241455	-1.01078	1.40017	-0.660603	none	none	SGD:S000000282	Ecm33p
YBR079C	RPG1	11	0.496381	16	0.467151	0.143068	0.0199806	1.23678	0.589023	1.32166	0.719777	0.347306	0.418511	-0.50015	0.846485	-0.352522	0.470393	-0.675203	-0.946105	-0.332105	-0.92923	11.9309	12.4013	11.2557	10.9848	11.5988	11.0017	12.074	12.4213	12.4925	11.5738	12.9205	11.7215	0.10685	0.866269	-0.98322	-1.42057	-0.429312	-1.39333	0.337824	0.898527	1.01348	-0.469635	1.70442	-0.231299	ESRnegative	none	SGD:S000000283	Rpg1p
YBR080C	SEC18	9	0.2556	10	0.426053	-0.235707	-0.2483	0.772801	0.129269	0.467709	0.511294	0.683529	0.589133	-0.109331	1.09674	0.154777	0.696122	-0.419374	-0.474306	0.393328	-0.592224	10.2347	10.9308	9.81535	9.76042	10.6281	9.6425	9.99902	10.6825	10.5882	9.88969	11.0958	10.1538	-0.103389	1.32613	-0.964596	-1.0774	0.704331	-1.31955	-0.587425	0.816237	0.622391	-0.811942	1.66479	-0.269583	none	none	SGD:S000000284	Sec18p
YBR081C	SPT7	18	0.295061	7	0.995424	-0.253257	-0.159329	-0.135887	0.158614	-0.155766	0.056798	-0.053522	0.172699	0.230449	0.0898681	0.259648	-0.14745	0.0553296	-0.181422	-0.00762269	-0.0504071	10.0723	9.92486	10.1276	9.89089	10.0647	10.0219	9.81905	9.76553	9.99175	10.0495	9.90892	10.0787	0.845725	-0.453288	1.33317	-0.752573	0.77857	0.401646	-1.38543	-1.85695	0.136022	0.644789	-0.593706	0.902028	none	none	SGD:S000000285	Spt7p
YBR082C	UBC4	13	0.854986	14	0.980845	0.0994186	0.0489512	0.7838	1.84012	0.779861	1.4963	0.755042	0.349208	1.49043	1.36212	1.5875	0.80551	-0.335173	-0.250278	0.681676	0.190624	11.6248	12.4303	11.2896	11.3745	12.3065	11.8154	11.7242	12.4793	12.0734	13.2147	13.0863	13.3117	-0.859053	0.288951	-1.33674	-1.21575	0.112465	-0.587377	-0.717363	0.358716	-0.219675	1.40678	1.22391	1.54513	none	none	SGD:S000000286	Ubc4p
YBR083W	TEC1	17	0.541041	4	0.508154	-0.268668	-0.554013	0.070452	-0.466865	-0.937203	-0.854562	-0.420993	0.0699768	-0.443169	-0.762269	-0.688218	-0.135649	-0.269144	-0.244972	-0.0937346	-0.102325	10.7956	10.66	10.5265	10.5506	10.7019	10.6933	10.5269	10.1059	10.5969	10.0838	9.76466	9.83871	1.09854	0.718275	0.344052	0.411812	0.835773	0.811691	0.345384	-0.834778	0.541549	-0.896942	-1.79147	-1.58388	none	none	SGD:S000000287	Tec1p
YBR084C-A	RPL19A	11	0.676248	14	0.992952	-0.22051	-0.012083	0.539321	1.89354	1.32394	0.907042	0.395486	0.524551	0.784271	1.06732	0.865284	0.187059	-0.23528	-1.32978	-0.477126	-0.262268	11.9856	12.1727	11.7503	10.6558	11.5085	11.7233	11.7651	12.1606	12.2897	12.5494	12.8324	12.6304	-0.0279486	0.291397	-0.429618	-2.29815	-0.842496	-0.475691	-0.404403	0.270769	0.491109	0.9345	1.41772	1.07281	ESRnegative	RibosomalTarget	SGD:S000002156	Rpl19ap
YBR084W	MIS1	8	0.756742	15	0.999419	-0.321698	-0.1702	0.339482	-0.435221	2.72316	-0.284546	0.583447	-0.247579	-0.671588	1.85738	-0.832619	0.43195	-0.908758	-0.558065	-1.18748	-0.869771	10.4554	10.8874	9.54667	9.89736	9.26794	9.58565	10.1337	10.7172	9.88615	9.46214	11.9911	9.30111	0.449498	0.98718	-0.681707	-0.24517	-1.02866	-0.633176	0.0490549	0.775319	-0.259126	-0.786925	2.36108	-0.987373	ESRnegative	none	SGD:S000000288	Mis1p
YBR085C-A	YBR085C-A	22	0.509869	11	0.456077	-0.51028	0.176416	-0.129199	0.377382	-1.09479	1.09028	-0.502579	0.911341	1.48659	-0.249287	2.01748	-1.18928	0.530261	0.598932	0.335219	0.416921	11.6092	10.4199	12.1394	12.2081	11.9444	12.0261	11.0989	10.5963	12.0102	12.5855	10.8496	13.1164	-0.131024	-1.57615	0.513312	0.596757	0.276311	0.37559	-0.75108	-1.36178	0.356318	1.05533	-1.054	1.70042	none	none	SGD:S000007522	Ybr085c-ap
YBR085W	AAC3	16	0.656751	6	0.876593	0.216977	0.0263139	-0.635506	-0.568044	-0.264492	-0.464374	-0.181864	-0.624496	0.0467043	-0.623454	-0.286018	0.00879973	0.227988	0.831725	-0.141985	0.395333	9.61943	9.62823	9.84742	10.4512	9.47745	10.0148	9.83641	9.65455	9.21191	9.88311	9.21296	9.55039	-0.231557	-0.205943	0.432081	2.18947	-0.644855	0.919198	0.400031	-0.129347	-1.41778	0.53598	-1.41475	-0.432524	none	none	SGD:S000000289	Aac3p
YBR086C	IST2	18	0.169962	6	0.77569	0.114371	-0.230885	-0.563478	-0.210791	-0.391504	0.11903	0.231651	0.0948682	-0.436632	0.167878	0.218868	0.576907	0.772717	-0.11147	0.673753	0.214209	12.2635	12.8404	13.0362	12.152	12.9372	12.4777	12.3778	12.6095	12.4727	11.9412	12.5457	12.5967	-0.807372	1.00208	1.61623	-1.157	1.30583	-0.135513	-0.448652	0.277914	-0.151101	-1.81813	0.0778929	0.237821	none	none	SGD:S000000290	Ist2p
YBR087W	RFC5	8	0.517525	8	0.99302	-0.138745	-0.0782685	0.110766	-0.152212	0.479241	-0.125038	0.127907	-0.0256215	-0.196376	0.423692	-0.254295	0.0674308	-0.275132	-0.182909	-0.194294	-0.268002	9.3238	9.39123	9.04866	9.14089	9.1295	9.05579	9.18505	9.31296	9.15943	8.98867	9.60874	8.93076	0.702191	1.05509	-0.737711	-0.255063	-0.314646	-0.700399	-0.023929	0.645472	-0.158019	-1.05166	2.19346	-1.35478	none	none	SGD:S000000291	Rfc5p
YBR088C	POL30	8	0.494295	10	0.543491	0.0277511	-0.323007	0.00854372	0.956432	1.55765	-0.220546	1.14545	-0.409539	1.04323	1.43923	-0.344948	1.49621	-0.390332	0.114547	-0.0906727	-0.0966508	9.98104	11.4772	9.59071	10.0956	9.89037	9.88439	10.0088	11.1542	9.59925	11.052	11.448	9.66385	-0.461045	1.57131	-0.991249	-0.305451	-0.58421	-0.59233	-0.42335	1.13256	-0.979643	0.993707	1.53161	-0.891906	none	none	SGD:S000000292	Pol30p
YBR089C-A	NHP6B	22	0.480263	5	0.979666	-0.182275	-0.332545	-0.837395	0.633342	-0.899555	0.234843	-0.100669	-0.208611	1.42713	-0.336815	0.980287	0.0496011	0.446509	0.611511	0.380465	0.563169	12.0982	12.1478	12.5447	12.7097	12.4787	12.6614	11.9159	11.8153	11.7073	13.3431	11.5791	12.8962	-0.423833	-0.33105	0.411403	0.720055	0.287861	0.629625	-0.764795	-0.953106	-1.15502	1.90478	-1.39484	1.06892	none	none	SGD:S000002157	Nhp6bp
YBR090C	YBR090C	15	0.61527	3	0.999525	0.251335	0.0173657	-0.917827	-0.860466	-0.530389	-0.776084	-0.244412	-0.760975	0.28769	-0.791142	-0.248003	-0.0104431	0.408187	1.39949	-0.00941884	0.779416	9.66654	9.6561	10.0747	11.066	9.65712	10.446	9.91787	9.67346	9.1569	10.2056	9.12673	9.66987	-0.35877	-0.378163	0.399229	2.24007	-0.376261	1.0886	0.107956	-0.345915	-1.30517	0.642194	-1.36119	-0.352584	none	none	SGD:S000000294	Ybr090cp
YBR091C	TIM12	16	0.645351	6	0.999983	0.164243	0.0169574	-0.357759	-0.330773	-0.102306	-0.143979	-0.0061494	-0.333919	0.0443601	-0.229324	-0.0492225	0.141136	0.188083	0.539376	0.0372252	0.259	9.17646	9.31759	9.36454	9.71583	9.21368	9.43546	9.3407	9.33455	9.00678	9.38506	9.11138	9.29148	-0.73687	0.054989	0.318388	2.28936	-0.528014	0.716276	0.184632	0.15013	-1.68886	0.433519	-1.10201	-0.0915359	none	none	SGD:S000000295	Mrs5p
YBR092C	PHO3	6	0.197362	7	0.225022	-0.0293501	-1.70567	-0.119574	-0.264654	-0.00589259	-0.262771	-0.0384488	-0.505543	-0.454962	-0.524281	-0.57216	1.63787	-0.41532	-0.219658	-0.547739	-0.338739	9.65184	11.2897	9.23652	9.43219	9.1041	9.3131	9.62249	9.58404	9.11695	9.16753	9.09821	9.05033	0.29325	2.96771	-0.384919	-0.0654264	-0.601145	-0.259873	0.245324	0.182542	-0.58017	-0.497576	-0.610767	-0.688947	none	none	SGD:S000000296	Pho3p
YBR093C	PHO5	3	0.186568	6	0.569246	-0.629041	-0.127442	-0.279062	-0.341886	-0.244247	-0.355517	-3.36501	-3.40957	-3.3714	-3.50362	-3.421	-3.86661	-3.75955	-3.65856	-3.88842	-3.69452	13.2173	9.35066	9.45772	9.55871	9.32885	9.52275	12.5882	9.22321	9.17866	9.21682	9.08461	9.16723	2.34224	-0.39439	-0.318615	-0.247137	-0.409821	-0.27259	1.89703	-0.484589	-0.516124	-0.48911	-0.582689	-0.524211	none	none	SGD:S000000297	Pho5p
YBR094W	PBY1	3	0.703601	4	0.702917	-0.554472	-0.394928	0.145187	-0.250225	-0.646387	-0.222057	-0.199475	0.0653417	-0.484475	-0.530337	-0.581224	-0.359019	-0.634318	-0.788722	-0.438422	-0.913639	10.2628	9.90379	9.62849	9.47409	9.82439	9.34917	9.70834	9.50886	9.77368	9.22386	9.178	9.12711	2.02471	0.959788	0.143196	-0.314799	0.724262	-0.685329	0.380034	-0.211649	0.573851	-1.05702	-1.19305	-1.344	none	none	SGD:S000000298	Pby1p
YBR095C	RXT2	22	0.317448	7	0.993299	-0.166479	-0.111221	-0.275527	0.100864	-0.102328	0.03289	-0.132222	-0.00167669	0.301799	0.0974111	0.146626	-0.18748	0.107372	0.0344566	0.0332608	-0.0527423	9.5719	9.38442	9.67927	9.60635	9.60516	9.51916	9.40542	9.2732	9.40374	9.70722	9.50283	9.55205	0.418997	-1.02663	1.24692	0.684684	0.675464	0.0123119	-0.864686	-1.88422	-0.877614	1.46242	-0.113569	0.26592	none	none	SGD:S000000299	Rxt2p
YBR096W	YBR096W	6	0.340306	8	0.779901	0.0473105	0.017512	-0.0176388	-0.173372	0.0948693	-0.07769	0.252679	-0.0190875	-0.0315734	0.302574	-0.0484679	0.282477	0.0458619	0.189109	0.255015	0.0765326	9.10932	9.3918	9.15519	9.29843	9.36434	9.18586	9.15664	9.40931	9.13755	9.12506	9.45921	9.10817	-0.9975	1.13043	-0.652017	0.427081	0.92356	-0.42097	-0.641104	1.26235	-0.784892	-0.87895	1.63822	-1.00622	none	none	SGD:S000000300	Ybr096wp
YBR097W	VPS15	1	0.480277	12	0.577546	-0.303843	-0.223628	0.49447	-0.158445	-0.36881	-0.21323	-0.0114779	0.31411	-0.323737	-0.150127	-0.376844	-0.0916931	-0.484202	-0.469135	-0.08516	-0.467457	9.81237	9.72068	9.32817	9.34323	9.72721	9.34491	9.50853	9.49705	9.82264	9.18479	9.3584	9.13168	1.38061	0.997849	-0.640651	-0.577755	1.02512	-0.570749	0.112245	0.0643317	1.42348	-1.23917	-0.51445	-1.46086	none	none	SGD:S000000301	Vps15p
YBR098W	MMS4	22	0.416807	5	0.999989	-0.0424072	-0.0553398	-1.21725	0.496117	-0.348981	-0.230346	0.0321244	0.28403	1.10754	0.38319	1.51891	0.0450571	1.45887	0.569013	0.689764	1.70685	9.22489	9.26995	10.6838	9.79391	9.91466	10.9317	9.18249	9.21461	9.46652	10.29	9.56568	10.7014	-0.972244	-0.902534	1.28485	-0.0918939	0.0949267	1.66851	-1.03785	-0.988153	-0.598417	0.675675	-0.445001	1.31213	none	none	SGD:S000000302	Mms4p
YBR101C	FES1	22	0.881089	5	0.993943	-0.527712	-0.0920781	-1.56501	0.263913	-0.718644	-0.0294947	-0.560061	0.113923	2.23999	0.193015	1.75082	-0.995695	1.15122	1.44837	0.383947	1.2526	11.2905	10.2948	12.4417	12.7389	11.6745	12.5431	10.7628	10.2028	10.8767	13.0028	10.9558	12.5136	-0.316322	-1.30784	0.830064	1.12597	0.0660137	0.931023	-0.841819	-1.39953	-0.728374	1.38877	-0.649614	0.901653	none	none	SGD:S000000305	Fes1p
YBR102C	EXO84	1	0.542778	7	0.993762	-0.135668	-0.123972	0.110811	-0.0884303	-0.095809	0.0861869	-0.00430658	0.100187	-0.170405	-0.0194498	-0.126902	-0.0160027	-0.146292	-0.217643	-0.0593085	-0.348757	10.3378	10.3217	10.1915	10.1201	10.2784	9.98899	10.2021	10.1978	10.3023	10.0317	10.1826	10.0752	1.33135	1.1911	0.0492148	-0.576121	0.811554	-1.72523	0.142326	0.104582	1.02039	-1.35114	-0.0281367	-0.969873	none	none	SGD:S000000306	Exo84p
YBR103W	SIF2	1	0.731698	7	0.707281	-0.130884	-0.289961	-0.108156	-0.239872	0.0416089	-0.0213927	-0.129784	-0.376611	-0.659855	-0.296006	-0.624067	0.0292925	-0.399339	-0.550867	-0.468499	-0.733559	11.6396	11.6689	11.2403	11.0888	11.1711	10.9061	11.5087	11.379	11.1321	10.8489	11.2127	10.8847	1.48629	1.59089	0.0602709	-0.480829	-0.186698	-1.13321	1.01891	0.555454	-0.32595	-1.3374	-0.0381148	-1.2096	none	none	SGD:S000000307	Sif2p
YBR104W	YMC2	5	0.767725	9	0.99097	0.229693	0.195754	-0.394936	-0.814872	1.0426	-0.868205	-0.233923	-0.65282	-0.289456	0.393409	-0.642962	-0.199984	-0.0281915	0.755109	-0.419502	0.454935	10.1192	9.91924	10.091	10.8743	9.69972	10.5742	10.3489	10.115	9.6961	10.0595	10.7423	9.70596	-0.107053	-0.606124	-0.177407	1.77736	-1.15394	1.02826	0.466157	-0.11761	-1.16299	-0.256195	1.44793	-1.13839	none	none	SGD:S000000308	Ymc2p
YBR105C	VID24	21	0.468261	3	0.448143	0.240234	0.0652949	-1.87152	-0.415913	0.137555	-0.757633	-1.5222	-1.54178	1.3095	0.411792	0.797948	-1.34726	0.569976	1.96565	0.514471	1.79582	11.3473	10	11.9173	13.313	11.8618	13.1431	11.5875	10.0653	10.0458	12.897	11.9993	12.3855	-0.311762	-1.4585	0.173381	1.36133	0.126138	1.21677	-0.107283	-1.40293	-1.41959	1.00732	0.24322	0.571902	none	none	SGD:S000000309	Vid24p
YBR106W	PHO88	7	0.799068	15	0.825315	-0.267096	-0.244021	0.232275	0.588944	2.2915	0.389622	0.317187	-0.0774037	0.0782882	2.13104	-0.157037	0.294112	-0.576774	-0.777752	-0.427556	-0.813755	10.1616	10.4557	9.58479	9.38381	9.73401	9.34781	9.89447	10.2117	9.81706	9.97276	12.0255	9.73743	0.189405	0.604032	-0.623708	-0.907038	-0.413347	-0.957794	-0.187136	0.260021	-0.296257	-0.0767688	2.81711	-0.408521	ESRnegative	none	SGD:S000000310	Pho88p
YBR107C	IML3	14	0.277303	6	0.515236	0.123999	0.0378944	-0.378313	-0.456607	0.291289	-0.364993	-0.00532096	-0.304348	0.109091	0.189349	-0.145079	0.0807839	0.197964	0.689697	0.0220589	0.343914	9.71711	9.79789	9.91507	10.4068	9.73917	10.061	9.84111	9.83578	9.53676	9.9502	10.0305	9.69603	-0.718133	-0.355945	0.169423	2.37407	-0.619234	0.823776	-0.162193	-0.186049	-1.52671	0.326907	0.686736	-0.812642	none	none	SGD:S000000311	Iml3p
YBR108W	AIM3	22	0.343324	7	0.797264	-0.487786	-0.434049	-0.112639	0.00740564	-0.442873	0.13729	-0.157075	0.296458	0.860709	0.365155	0.96596	-0.210812	-0.0786885	0.365518	0.320243	0.340884	10.9371	10.7263	10.8584	11.3026	11.2573	11.278	10.4493	10.2922	10.7458	11.31	10.8145	11.4153	-0.032239	-0.608041	-0.247165	0.966121	0.842459	0.898837	-1.36456	-1.79358	-0.554822	0.986349	-0.367186	1.27383	none	none	SGD:S000000312	Aim3p
YBR109C	CMD1	2	0.567293	13	0.763524	-0.402175	-0.201549	0.0223838	0.581905	0.082005	0.227611	0.204527	0.244881	-0.461032	0.179435	0.0124084	0.00390035	-0.179678	-1.44511	-0.304745	-0.617377	11.7036	11.7075	11.5239	10.2585	11.3988	11.0862	11.3014	11.5059	11.5463	10.8404	11.4808	11.3138	0.966253	0.975723	0.530022	-2.54226	0.226377	-0.532647	-0.010168	0.486392	0.584367	-1.12949	0.425473	0.0199577	none	none	SGD:S000000313	Cmd1p
YBR110W	ALG1	9	0.566671	8	0.706619	-0.322143	-0.272984	0.497459	0.0727049	0.316077	0.337397	0.25898	0.0647833	-0.179202	0.474664	-0.0299097	0.209821	-0.754819	-0.57405	-0.163556	-0.68945	10.0833	10.2931	9.32843	9.5092	9.91969	9.3938	9.76111	10.0201	9.82589	9.58191	10.2358	9.7312	0.873001	1.53595	-1.51194	-0.940776	0.356227	-1.3054	-0.144848	0.673431	0.0598428	-0.711057	1.35491	-0.239351	none	none	SGD:S000000314	Alg1p
YBR111C	YSA1	4	0.49235	4	0.538154	-0.41665	-0.110458	0.10905	0.166249	-0.695179	0.130149	-0.0170729	0.151803	-0.311051	-0.315947	-0.0211831	-0.323265	-0.373897	-0.89395	-0.0374182	-0.567982	10.0477	9.72442	9.67379	9.15374	10.0103	9.47971	9.63104	9.61396	9.78284	9.31999	9.31509	9.60985	1.61458	0.412389	0.224094	-1.70993	1.47542	-0.497687	0.0651005	0.00160816	0.629639	-1.09167	-1.10987	-0.0136772	none	none	SGD:S000000315	Ysa1p
YBR111W-A	SUS1	18	0.202102	7	1	0.013854	-0.0103394	-0.00108555	-0.0324607	-0.185704	0.0218755	-0.0100482	0.0475689	0.041318	-0.014789	0.0752476	0.0141452	0.0625084	0.0876326	0.184769	0.067226	9.10407	9.11821	9.16657	9.1917	9.28883	9.17129	9.11792	9.10787	9.16549	9.15924	9.10313	9.19317	-0.995986	-0.731292	0.173715	0.643855	2.46154	0.261993	-0.736741	-0.924771	0.153401	0.0364292	-1.01348	0.671343	none	none	SGD:S000028510	Sus1p
YBR112C	CYC8	6	0.158228	8	0.523513	0.205087	-0.295482	-0.318369	0.387205	0.216684	-0.18256	0.377733	-0.00370642	-0.0277452	0.481161	-0.048144	0.878302	0.519749	-0.209864	0.469564	0.339503	12.4525	13.3308	12.9723	12.2427	12.9221	12.792	12.6576	13.0353	12.6539	12.6299	13.1388	12.6095	-1.08987	1.77677	0.606507	-1.77483	0.442712	0.0182121	-0.4205	0.812361	-0.432597	-0.511056	1.14993	-0.577635	none	none	SGD:S000000316	Cyc8p
YBR114W	RAD16	22	0.490068	4	0.650009	-0.0082009	-0.0632285	-0.77411	0.201501	-1.24342	-0.177289	-0.109988	0.561846	3.17905	0.32747	2.34321	-0.0549609	1.32776	2.96934	1.56269	2.5123	9.4349	9.37994	10.7627	12.4042	10.9976	11.9472	9.4267	9.31671	9.98854	12.6057	9.75417	11.7699	-0.960494	-1.00397	0.0898929	1.38855	0.275749	1.02698	-0.966982	-1.05399	-0.522506	1.54796	-0.707921	0.886731	none	none	SGD:S000000318	Rad16p
YBR115C	LYS2	5	0.298141	15	0.68462	-0.368523	0.106144	0.468945	-1.74207	1.9387	-0.936265	-0.0993593	0.201046	-0.861684	1.05652	-0.434602	-0.574027	-0.636422	0.511864	-1.25071	0.13314	11.5582	10.9841	10.9217	12.07	10.3075	11.6913	11.1896	11.0903	11.3907	10.3279	12.2461	10.755	0.565317	-0.369553	-0.471171	1.39895	-1.4716	0.78215	-0.0348663	-0.196685	0.29256	-1.43822	1.68579	-0.742666	none	none	SGD:S000000319	Lys2p
YBR117C	TKL2	17	0.73178	2	0.999838	-0.297495	-0.114193	-0.0418561	-0.247888	-3.15733	-0.0155266	-1.13663	0.3449	-0.323801	-3.34314	0.00356807	-1.31994	0.0892616	-0.373408	-0.483305	-0.2784	13.1207	11.8008	13.21	12.7473	12.6374	12.8423	12.8232	11.6866	13.1681	12.4994	9.48006	12.8268	0.689414	-0.579464	0.775222	0.33045	0.224805	0.421783	0.403427	-0.68924	0.734986	0.0921509	-2.81039	0.406857	none	none	SGD:S000000321	Tkl2p
YBR118W	TEF2	19	0.287863	7	0.999997	0.00724239	0.0489424	-0.0125264	0.0212824	-0.170584	-0.0961894	-0.120906	0.0320171	0.189645	-0.219798	0.0563413	-0.162606	0.0517859	0.175605	-0.0419718	0.159773	13.4611	13.2985	13.5129	13.6367	13.4192	13.6209	13.4684	13.3475	13.5004	13.658	13.2486	13.5247	-0.104251	-1.34963	0.292372	1.24069	-0.425708	1.11943	-0.0487821	-0.974787	0.196434	1.40369	-1.73219	0.38273	ESRnegative	NonRibosomalTarget	SGD:S000000322	Tef2p
YBR119W	MUD1	25	0.857454	11	0.988359	-0.205668	-0.0747599	-0.0322682	2.07217	-0.574166	-0.089183	0.0193514	0.113273	2.21108	0.237954	0.424322	-0.111556	-0.0601263	-0.066758	0.606451	0.307838	9.32708	9.21553	9.26696	9.26032	9.93353	9.63492	9.12141	9.14077	9.23469	11.3325	9.35937	9.54574	-0.33251	-0.514354	-0.430519	-0.441329	0.656046	0.169286	-0.667761	-0.636217	-0.483119	2.93645	-0.279881	0.0239119	none	none	SGD:S000000323	Mud1p
YBR120C	CBP6	20	0.240504	7	0.589537	-0.0369826	-0.0602937	-0.256679	-0.0183273	-0.42789	-0.180273	0.0583375	0.0065627	0.121658	-0.0725845	0.0814898	0.0816486	0.226259	0.103003	0.318323	0.22478	9.21287	9.29452	9.43913	9.31587	9.53119	9.43765	9.17589	9.23422	9.18245	9.29755	9.1033	9.25738	-0.617214	0.0347352	1.18943	0.205244	1.92454	1.17761	-0.912514	-0.4467	-0.860112	0.058904	-1.49209	-0.261832	none	none	SGD:S000000324	Cbp6p
YBR121C	GRS1	9	0.988717	16	0.970274	-0.357351	-0.184851	1.39459	-0.28667	2.08758	-0.0275224	0.627646	-0.0891841	-1.73394	0.911066	-1.60092	0.455146	-1.84112	-1.80462	-1.53387	-1.93075	11.5288	11.9839	9.68764	9.72415	9.9949	9.59802	11.1714	11.7991	11.0822	9.43747	12.0825	9.57049	0.840802	1.2706	-0.897789	-0.86332	-0.607645	-0.982424	0.503352	1.09604	0.419134	-1.13403	1.36368	-1.00841	ESRnegative	none	SGD:S000000325	Grs1p
YBR122C	MRPL36	6	0.52332	7	0.995531	-0.0970147	-0.0395765	0.145506	0.0410103	-0.296853	0.25786	0.491327	-0.0284817	-0.136318	0.0955144	-0.0810647	0.433889	-0.271003	-0.274343	0.295353	-0.435939	10.2294	10.6633	9.95841	9.95507	10.5248	9.79347	10.1324	10.6237	10.1039	9.99608	10.2279	10.0513	0.146911	1.69797	-0.821868	-0.83381	1.20274	-1.41148	-0.199897	1.55649	-0.301713	-0.687207	0.141548	-0.489686	none	none	SGD:S000000326	Mrpl36p
YBR123C	TFC1	15	0.503528	6	0.939624	0.0179491	-0.175787	-0.024025	-0.386352	-0.353715	-0.242643	-0.244308	-0.173022	-0.0560837	-0.417692	-0.244708	-0.0505716	-0.131048	0.348217	-0.0460284	0.0158845	10.5507	10.5001	10.4196	10.8989	10.5046	10.5665	10.5686	10.3243	10.3956	10.5125	10.1509	10.3239	0.407704	0.130224	-0.311338	2.31833	0.155152	0.494861	0.506189	-0.834299	-0.44316	0.198465	-1.78564	-0.836492	none	none	SGD:S000000327	Tfc1p
YBR125C	PTC4	3	0.345123	6	0.688518	-0.404869	-0.245947	-0.0977936	-0.497565	-0.390226	-0.320707	0.168795	0.115425	-0.352739	-0.0853985	-0.323404	0.00987349	-0.191651	-0.260044	-0.100042	-0.407567	9.98155	9.99142	9.7899	9.7215	9.88151	9.57398	9.57668	9.74547	9.6921	9.22394	9.49128	9.25327	1.2833	1.32273	0.517901	0.244761	0.88376	-0.344401	-0.333628	0.34049	0.127343	-1.74236	-0.674683	-1.62521	none	none	SGD:S000000329	Ptc4p
YBR126C	TPS1	4	0.280903	7	0.620973	-0.124522	-0.244004	0.24924	0.377298	-0.231877	0.186122	-0.215552	0.169657	-0.258426	-0.439119	0.0749558	-0.0960694	-0.204104	-0.760246	-0.331763	-0.235688	13.1308	13.0347	12.9267	12.3705	12.799	12.8951	13.0063	12.7907	13.1759	12.7478	12.5671	13.0812	1.06609	0.662268	0.208151	-2.12955	-0.328454	0.0753899	0.542671	-0.363385	1.25581	-0.543604	-1.30313	0.857742	ESRpositive	none	SGD:S000000330	Tps1p
YBR127C	VMA2	2	0.265344	8	0.956495	-0.250961	-0.119899	0.107082	0.180934	0.203191	0.0409285	-0.00996604	0.0823477	-0.592586	-0.217962	-0.148317	-0.141027	-0.275695	-1.02448	-0.672114	-0.440206	12.9552	12.8142	12.6795	11.9308	12.2831	12.515	12.7043	12.6943	12.7866	12.1117	12.4863	12.556	1.36492	0.897874	0.451891	-2.02788	-0.860935	-0.0929218	0.533806	0.500801	0.806518	-1.42867	-0.188025	0.0426221	none	none	SGD:S000000331	Vma2p
YBR128C	ATG14	20	0.565223	6	0.998216	0.0325339	0.0259935	-0.503541	-0.265255	-0.435689	-0.217766	-0.098435	-0.0781235	-0.0492879	-0.279674	-0.078317	-0.0918946	0.457951	0.248501	0.188548	0.171982	9.30715	9.21525	9.7651	9.55565	9.4957	9.47913	9.33968	9.24125	9.26156	9.29039	9.06001	9.26137	-0.260444	-0.750168	2.18007	1.06387	0.744367	0.656084	-0.0870645	-0.611644	-0.5034	-0.349729	-1.5775	-0.504431	none	none	SGD:S000000332	Atg14p
YBR129C	OPY1	18	0.464919	7	0.977775	-0.15736	-0.112755	-0.27425	-0.0240071	-0.217323	-0.0546925	0.0288598	0.0899012	-0.00960415	0.0202201	-0.00657015	-0.0157452	0.206791	-0.142957	0.0801828	-0.109237	9.21841	9.20267	9.4252	9.07546	9.2986	9.10918	9.06105	9.08991	9.15095	9.05145	9.08127	9.05448	0.57729	0.44134	2.36279	-0.657047	1.26961	-0.365903	-0.781407	-0.532222	-0.00516985	-0.864332	-0.60682	-0.838136	none	none	SGD:S000000333	Opy1p
YBR130C	SHE3	8	0.597572	8	0.965991	0.0694163	-0.0480564	0.0390029	-0.225769	0.470147	-0.0906214	0.0825928	-0.152924	-0.109603	0.509009	-0.221156	0.200065	-0.122511	0.185582	0.108278	-0.0611188	9.5079	9.70797	9.38539	9.69348	9.61618	9.44678	9.57732	9.65991	9.42439	9.46771	10.0863	9.35616	-0.347406	0.6518	-0.959275	0.579463	0.193377	-0.652657	-0.00071352	0.411787	-0.764479	-0.548117	2.54148	-1.10526	none	none	SGD:S000000334	She3p
YBR131W	CCZ1	5	0.175096	7	0.724789	0.095148	-0.0154686	0.102227	-0.199241	-0.00579824	-0.144916	0.0141221	0.0681751	-0.0024832	0.104029	-0.0642507	0.124739	0.0610958	0.291906	0.204975	0.175813	9.1857	9.31044	9.2468	9.47761	9.39068	9.36152	9.28085	9.29497	9.34903	9.27837	9.38488	9.2166	-1.57006	-0.0528532	-0.826945	1.98041	0.923067	0.568371	-0.412766	-0.240999	0.416452	-0.442969	0.852542	-1.19425	none	none	SGD:S000000335	Ccz1p
YBR132C	AGP2	17	0.436228	2	0.875225	-0.214682	-0.170063	-0.081206	-1.59121	-2.27001	-0.944894	0.546666	0.18847	-1.19216	-2.01852	-0.867404	0.502046	0.0549936	0.184362	0.0368064	-0.137192	11.6935	12.1955	11.7485	11.8779	11.7303	11.5563	11.4788	12.0255	11.6673	10.2867	9.46029	10.6114	0.408808	1.02607	0.476422	0.635479	0.454061	0.240132	0.144858	0.816978	0.37658	-1.32089	-2.33689	-0.921604	none	none	SGD:S000000336	Agp2p
YBR133C	HSL7	8	0.193636	8	0.996739	-0.014661	-0.18774	0.0260464	-0.106629	0.218479	0.0137655	0.159856	0.164661	0.0839469	0.352371	0.133116	0.332935	0.123954	0.175915	0.11923	0.10469	9.25205	9.58499	9.376	9.42797	9.37128	9.35674	9.23739	9.39725	9.40205	9.32134	9.58976	9.37051	-1.28135	1.79753	-0.135067	0.345456	-0.178748	-0.313213	-1.41693	0.061368	0.105802	-0.640616	1.84168	-0.185914	none	none	SGD:S000000337	Hsl7p
YBR135W	CKS1	13	0.484198	13	0.735965	-0.0787353	-0.0184545	-0.215647	0.36331	0.734968	0.360821	-0.103069	-0.117669	0.54269	0.751808	0.438246	-0.16335	0.0192421	0.100645	-0.0618963	-0.00131115	9.73516	9.57181	9.7544	9.83581	9.67327	9.73385	9.65643	9.55336	9.53876	10.1991	10.4082	10.0947	-0.280692	-0.870465	-0.211219	0.082685	-0.504168	-0.285426	-0.564965	-0.937094	-0.989809	1.39441	2.14943	1.01732	none	none	SGD:S000000339	Cks1p
YBR136W	MEC1	18	0.375886	4	0.364516	-0.442751	-0.114372	0.0814446	0.101102	-0.661469	0.243962	-0.158202	0.455827	-0.102356	-0.392292	0.370604	-0.486581	-0.0683691	-0.64621	-0.173573	-0.316109	10.2939	9.80728	10.2255	9.64766	10.1203	9.97776	9.85111	9.69291	10.3069	9.74876	9.45882	10.2217	1.21979	-0.486659	0.980019	-1.04648	0.611065	0.111189	-0.332946	-0.887764	1.26565	-0.691912	-1.70872	0.96677	none	none	SGD:S000000340	Mec1p
YBR137W	YBR137W	20	0.243183	3	0.690813	-0.387625	0.059899	-0.660391	-0.603016	-1.20287	-1.48692	0.372456	0.219624	-0.261474	-0.191955	0.476155	-0.0750676	0.49239	-0.0460825	0.623288	1.57545	10.0213	9.94625	10.5137	9.97524	10.6446	11.5968	9.6337	10.0062	9.85332	9.37222	9.44174	10.1099	-0.118667	-0.243106	0.69756	-0.195058	0.914549	2.49293	-0.761228	-0.143812	-0.39716	-1.19467	-1.07943	0.0280882	none	none	SGD:S000000341	Ybr137wp
YBR138C	YBR138C	17	0.138937	6	0.532253	-0.150431	-0.426049	-0.24188	-0.185952	-0.121893	-0.247339	-0.0741203	-0.226048	-0.120719	-0.247631	-0.108868	0.201498	-0.134598	-0.0851977	-0.276169	-0.0119602	9.36231	9.56381	9.22771	9.27711	9.08614	9.35035	9.21188	9.13776	8.98583	9.09116	8.96425	9.10301	0.959238	2.12689	0.179263	0.465531	-0.641116	0.889931	0.0875164	-0.341998	-1.22239	-0.612033	-1.34747	-0.543356	none	none	SGD:S000000342	Ybr138cp
YBR139W	YBR139W	17	0.335971	4	0.907445	-0.231374	-0.391865	-0.582172	0.527807	-1.74646	-0.265923	-0.141415	0.298025	-0.565905	-1.58541	-0.0881354	0.0190768	0.648824	-1.32509	-0.0703319	-0.0535857	11.7758	11.7949	12.4246	10.4507	11.7055	11.7222	11.5444	11.403	11.8424	10.9785	9.959	11.4563	0.530183	0.558726	1.50096	-1.45243	0.424951	0.450007	0.183998	-0.0275893	0.629907	-0.662718	-2.18812	0.0521283	ESRpositive	none	SGD:S000000343	Ybr139wp
YBR140C	IRA1	19	0.677526	3	0.996244	-0.388492	-0.263499	-0.526765	-1.08524	-0.94508	-0.670905	-0.796967	0.121656	-0.23168	-1.04876	-0.134134	-0.92196	0.259929	0.465068	-0.492169	0.148279	12.2504	11.3285	12.5104	12.7155	11.7583	12.3987	11.8619	11.065	11.9836	11.6303	10.8132	11.7278	0.713172	-0.877053	1.16151	1.51534	-0.135737	0.968929	0.0430897	-1.33154	0.252926	-0.356518	-1.76584	-0.188268	none	none	SGD:S000000344	Ira1p
YBR141C	YBR141C	15	0.362985	6	0.992879	0.0605003	0.0448723	-0.218125	-0.402084	0.108671	-0.358761	-0.131197	-0.354736	-0.0362133	-0.204084	-0.267822	-0.115569	-0.0761111	0.426371	-0.252255	0.15144	9.57089	9.45532	9.49478	9.99726	9.31863	9.72233	9.63139	9.50019	9.27665	9.59518	9.42731	9.36357	0.210451	-0.376584	-0.176157	2.37621	-1.07089	0.979692	0.517763	-0.148654	-1.28413	0.333817	-0.518886	-0.842643	none	none	SGD:S000000345	Ybr141cp
YBR142W	MAK5	7	0.500941	10	0.985141	-0.0665712	-0.257342	0.208228	-0.0734078	1.00298	0.0843661	-0.0583275	0.0188307	-0.132273	0.528388	-0.0646551	0.132443	-0.255968	-0.125436	-0.541162	-0.215592	9.91665	10.0491	9.66068	9.79121	9.37549	9.70106	9.85008	9.79175	9.86891	9.71781	10.3785	9.78542	0.388484	0.943134	-0.683468	-0.136822	-1.87781	-0.51438	0.109695	-0.134571	0.188555	-0.444241	2.32249	-0.161069	ESRnegative	none	SGD:S000000346	Mak5p
YBR143C	SUP45	9	0.709948	10	0.976099	-0.181399	-0.179945	0.921475	0.623913	1.323	0.0977279	0.208057	0.410675	-0.658084	0.759885	-0.56061	0.206603	-0.6922	-1.4634	-0.744517	-0.839737	11.1132	11.3198	10.421	9.64976	10.3686	10.2734	10.9318	11.1398	11.3424	10.2737	11.6916	10.3711	0.62125	0.966459	-0.535334	-1.82391	-0.622749	-0.781851	0.318154	0.665793	1.00434	-0.781426	1.58783	-0.618559	ESRnegative	none	SGD:S000000347	Sup45p
YBR145W	ADH5	12	0.384221	15	0.627819	-0.325182	0.66736	0.107469	-0.873542	1.6831	-0.572009	1.15402	0.55406	-0.0538509	2.12071	0.577978	0.161473	0.121409	0.494509	0.112432	0.824805	10.2037	10.3652	10.3252	10.6983	10.3162	11.0285	9.87856	11.0326	10.4326	9.82471	11.9993	10.4565	-0.580383	-0.307187	-0.374972	0.256273	-0.390159	0.815098	-1.13056	0.821913	-0.193146	-1.22167	2.45746	-0.152679	none	none	SGD:S000000349	Adh5p
YBR146W	MRPS9	1	0.775668	4	0.381565	-0.176913	-0.262822	0.293426	-0.142023	-0.657092	-0.0380741	0.763991	-0.487053	-1.08921	-0.423616	-1.11061	0.8499	-0.957392	-1.1241	0.0565641	-1.24945	10.8701	11.72	9.9127	9.74599	10.9267	9.62064	10.6932	11.4572	10.2061	9.60397	10.2696	9.58256	0.654277	1.79837	-0.634511	-0.858919	0.73042	-1.02767	0.416127	1.44457	-0.239518	-1.0501	-0.154122	-1.07892	none	none	SGD:S000000350	Mrps9p
YBR147W	RTC2	20	0.752077	3	0.868541	-0.423481	-0.161295	-0.628753	-1.26559	-1.02981	-0.763837	-0.24404	0.723634	0.465436	-0.326846	0.479697	-0.506226	0.928906	1.30754	0.279486	0.820054	10.4039	9.89765	11.3328	11.7114	10.6834	11.2239	9.98039	9.73635	10.704	10.4458	9.65355	10.4601	-0.176755	-0.951033	1.24402	1.82314	0.250722	1.07752	-0.824473	-1.19773	0.282332	-0.112585	-1.32439	-0.0907713	none	none	SGD:S000000351	Ybr147wp
YBR148W	YSW1	20	0.343428	5	0.817657	0.0374106	0.00720114	-0.646881	-0.0356443	-0.469161	-0.0186635	-0.0742287	0.0450824	0.115887	-0.088515	0.228646	-0.0440193	0.729374	0.188942	0.418056	0.28472	9.08225	9.03823	9.81162	9.27119	9.5003	9.36697	9.11966	9.04543	9.16474	9.23554	9.03114	9.3483	-0.730458	-0.920681	2.42143	0.0860281	1.07612	0.499922	-0.568793	-0.889562	-0.373975	-0.0680038	-0.951298	0.41927	none	none	SGD:S000000352	Ysw1p
YBR149W	ARA1	17	0.649538	3	0.48185	-0.360156	-0.146713	-0.546196	-0.658381	-1.58281	-0.503866	0.275078	0.104078	-0.876357	-1.62706	-0.191456	0.0616348	0.290118	-0.578132	-0.404402	-0.0477446	12.6431	12.7047	12.9332	12.065	12.2387	12.5954	12.2829	12.558	12.387	11.4066	10.6559	12.0915	0.682507	0.780427	1.14342	-0.235978	0.0400282	0.606655	0.110324	0.547343	0.275673	-1.28196	-2.4746	-0.193844	ESRpositive	none	SGD:S000000353	Ara1p
YBR150C	TBS1	20	0.540174	6	0.625222	-0.0997264	-0.100155	-0.560351	-0.29338	-0.614444	-0.212279	0.0832868	0.445531	0.609388	0.0660417	0.787786	0.0837152	0.906155	0.803042	0.580759	0.900339	9.30117	9.38489	10.2073	10.1042	9.88193	10.2015	9.20144	9.28473	9.64698	9.81083	9.26749	9.98923	-0.998474	-0.783582	1.32758	1.06289	0.492303	1.31265	-1.25447	-1.04067	-0.110813	0.309798	-1.08494	0.767737	none	none	SGD:S000000354	Tbs1p
YBR151W	APD1	22	0.420806	5	0.966681	-0.127875	-0.211607	-0.942514	0.31111	-1.11462	-0.092728	0.278122	-0.0596255	1.22802	-0.00944594	1.062	0.361854	0.755013	0.789031	0.9773	1.02686	11.556	11.9179	12.311	12.3451	12.5333	12.5829	11.4282	11.7063	11.3685	12.6562	11.4187	12.4902	-0.922635	-0.212533	0.559003	0.625761	0.99522	1.09247	-1.17358	-0.627791	-1.29059	1.23628	-1.19211	0.910499	none	none	SGD:S000000355	Apd1p
YBR152W	SPP381	15	0.571722	6	0.784712	0.0173965	-0.0113067	-0.186616	-0.125505	-0.221357	-0.185473	-0.081754	-0.171593	0.0894987	-0.144991	-0.0609751	-0.0530508	0.0324196	0.2324	0.0937621	0.141894	9.17591	9.12286	9.20833	9.40831	9.26967	9.3178	9.1933	9.11155	9.02171	9.2828	9.04831	9.13233	-0.133542	-0.600682	0.151929	1.91286	0.692081	1.11591	0.0196427	-0.700243	-1.49132	0.807724	-1.25708	-0.517274	none	none	SGD:S000000356	Spp381p
YBR153W	RIB7	15	0.15026	7	0.96948	-0.208187	-0.263664	-0.0204093	-0.0409453	-0.287856	-0.206649	-0.0870453	0.0484603	0.248582	-0.0140637	-0.0797313	-0.0315687	-0.139318	0.0813398	0.0656049	-0.0812695	9.90387	9.8723	9.76455	9.98521	9.96947	9.8226	9.69568	9.60864	9.74414	9.94426	9.68162	9.61595	0.764949	0.530902	-0.267937	1.36799	1.25134	0.162425	-0.778529	-1.42387	-0.41925	1.06443	-0.882796	-1.36965	none	none	SGD:S000000357	Rib7p
YBR154C	RPB5	9	0.959638	10	0.999979	-0.121262	-0.145878	0.616423	-0.114243	1.16033	0.0752195	0.321754	0.0121116	-0.62168	0.695348	-0.568964	0.346371	-0.725573	-0.628699	-0.586241	-0.765445	10.1103	10.4566	9.3847	9.48158	9.52403	9.34483	9.98901	10.3108	10.0011	9.36733	10.6844	9.42005	0.565982	1.29014	-0.950966	-0.748432	-0.659666	-1.03432	0.312462	0.98515	0.337783	-0.987279	1.76622	-0.877064	ESRnegative	none	SGD:S000000358	Rpb5p
YBR155W	CNS1	12	0.371453	8	0.997269	0.0416828	-0.0722357	-0.0628391	-0.0676153	0.472278	-0.0268706	-0.0592361	-0.0540663	0.0170147	0.27841	-0.0702052	0.0546823	0.0504555	0.126313	-0.152186	-0.00165178	9.39042	9.44511	9.44088	9.51674	9.23824	9.38877	9.43211	9.37287	9.37804	9.44912	9.71052	9.3619	-0.32772	0.161436	0.123625	0.802198	-1.68908	-0.342496	0.0451491	-0.484742	-0.438496	0.197352	2.53564	-0.582864	ESRnegative	none	SGD:S000000359	Cns1p
YBR156C	SLI15	14	0.288328	6	0.496039	0.512922	-0.0767709	-1.01297	-0.288291	0.315456	-0.402298	-0.26047	-1.33508	0.0314765	-0.145498	-0.0987191	0.329223	0.190804	0.83269	0.051968	0.816501	10.6212	10.9504	10.812	11.4539	10.6732	11.4377	11.1341	10.8737	9.79904	11.1656	10.9886	11.0354	-0.666026	0.0878222	-0.229126	1.24065	-0.547031	1.20359	0.508454	-0.0879666	-2.5486	0.580529	0.175296	0.282409	none	none	SGD:S000000360	Sli15p
YBR157C	ICS2	19	0.311216	3	0.585629	0.104044	0.0347895	-0.147492	-0.618583	-1.18959	-0.67871	-0.231602	-0.139343	-0.0645633	-0.698404	-0.105007	-0.162347	0.112193	0.658064	0.595231	0.677747	9.73259	9.57024	9.84478	10.3907	10.3278	10.4103	9.83663	9.60503	9.69729	9.77207	9.13823	9.73163	-0.282454	-0.717025	0.017864	1.47905	1.31086	1.53174	-0.00394943	-0.6239	-0.376943	-0.176772	-1.87344	-0.285031	none	none	SGD:S000000361	Ics2p
YBR158W	AMN1	6	0.200293	6	0.520962	0.0556768	-0.83564	-0.313196	-0.237497	4.57854e-05	-0.350359	0.0351219	-0.289398	-0.187742	-0.173524	-0.228006	0.926439	0.0794748	0.105431	-0.117893	0.17803	9.33724	10.2637	9.41672	9.44267	9.21935	9.51527	9.39292	9.42804	9.10352	9.20518	9.2194	9.16491	-0.181897	2.8728	0.080151	0.165736	-0.570619	0.405112	0.00168336	0.117489	-0.952532	-0.617348	-0.570468	-0.750106	none	none	SGD:S000000362	Amn1p
YBR159W	IFA38	9	0.428684	8	0.621814	-0.232613	-0.417297	0.0844084	-0.2493	0.579737	-0.161029	0.297366	-0.0716428	-0.369284	0.5058	-0.401908	0.482051	-0.388664	-0.352598	-0.30655	-0.473492	9.75455	10.2366	9.36588	9.40195	9.448	9.28106	9.52194	9.8193	9.45029	9.15265	10.0277	9.12003	0.598474	1.99746	-0.529491	-0.42482	-0.291184	-0.775676	-0.076606	0.786397	-0.284525	-1.14833	1.3913	-1.24301	none	none	SGD:S000000363	Ifa38p
YBR160W	CDC28	8	0.720768	10	0.92683	-0.17926	-0.0260969	0.150696	-0.143889	1.17157	-0.0759998	0.146516	-0.334507	-0.151653	0.746285	-0.365214	-0.00664726	-0.664463	-0.187025	-0.604549	-0.468474	10.3393	10.3327	9.67487	10.1523	9.73479	9.87086	10.1601	10.3066	9.82557	10.0084	10.9064	9.79486	0.70449	0.685539	-1.18986	0.171292	-1.01904	-0.631102	0.193429	0.611138	-0.760231	-0.238925	2.32104	-0.847773	none	none	SGD:S000000364	Cdc28p
YBR161W	CSH1	14	0.536184	6	0.985492	0.0863947	-0.00185933	-0.119351	-0.269195	-0.0256732	-0.229518	0.0137577	-0.112771	-0.0371527	-0.0434692	-0.1639	0.102012	0.0929744	0.318438	0.0685987	0.152013	9.18433	9.28634	9.27731	9.50277	9.25293	9.33634	9.27073	9.28448	9.15795	9.23357	9.22726	9.10683	-0.764743	0.265279	0.174028	2.45055	-0.0720962	0.770141	0.107592	0.246505	-1.03107	-0.267542	-0.33132	-1.54732	none	none	SGD:S000000365	Csh1p
YBR162C	TOS1	8	0.507083	15	0.895067	-0.26197	-1.17998	-0.768736	-0.626839	2.4211	0.464187	0.400028	-1.67262	-1.63947	1.03755	-1.0031	1.31804	-1.16585	-1.2746	-1.64552	-1.72925	11.1954	12.5134	10.0295	9.92076	9.54985	9.46611	10.9334	11.3334	9.26078	9.29393	11.9709	9.9303	0.675579	1.86992	-0.380854	-0.479398	-0.815502	-0.891377	0.438195	0.800679	-1.07744	-1.04741	1.37837	-0.470756	none	none	SGD:S000000366	Tos1p
YBR162W-A	YSY6	21	0.524923	7	0.746886	-0.0400564	-0.127297	-0.270412	-0.0923985	0.0612729	-0.0995186	-0.0461442	-0.0280983	0.475996	0.156677	0.151951	0.0410968	0.202257	0.528339	0.0553474	0.211414	9.39352	9.43462	9.59578	9.92186	9.44887	9.60494	9.35347	9.30732	9.32537	9.82946	9.51014	9.50542	-0.651359	-0.438415	0.39664	2.08624	-0.364575	0.444085	-0.858912	-1.09801	-1.0045	1.60747	-0.0470884	-0.0715729	none	none	SGD:S000002158	Ysy6p
YBR163W	DEM1	24	0.463477	7	0.960103	0.0444427	-0.0320782	-0.109037	-0.016224	0.0220301	0.182442	0.0655386	0.13026	0.104042	0.200604	0.256759	0.142059	0.283739	0.164709	0.223017	0.11876	9.26651	9.40857	9.55025	9.43122	9.48953	9.38527	9.31095	9.37649	9.44121	9.41499	9.51156	9.56771	-1.80023	-0.231389	1.33326	0.0187392	0.662665	-0.488702	-1.30943	-0.585647	0.129103	-0.160432	0.905956	1.52611	none	none	SGD:S000000367	Dem1p
YBR164C	ARL1	9	0.772919	8	0.995578	-0.217926	-0.230109	0.21454	-0.0550552	0.379282	-0.00806449	0.149795	0.0572841	-0.219867	0.480484	-0.224025	0.161978	-0.375181	-0.382737	-0.116724	-0.433887	9.49899	9.66097	9.12381	9.11625	9.38227	9.0651	9.28106	9.43086	9.33835	9.0612	9.76155	9.05704	0.76244	1.43289	-0.790484	-0.82176	0.279305	-1.03347	-0.139584	0.480438	0.0975226	-1.04964	1.8492	-1.06685	none	none	SGD:S000000368	Arl1p
YBR165W	UBS1	22	0.606985	7	0.998663	-0.0777087	-0.0348475	-0.230264	0.0533383	-0.290427	0.00427331	-0.101824	-0.00267024	0.258528	0.0185282	0.236791	-0.144685	0.149885	0.127481	0.231247	0.154809	9.41859	9.2739	9.56848	9.54607	9.64984	9.5734	9.34088	9.23906	9.33821	9.59941	9.35941	9.57767	-0.268769	-1.27917	0.777951	0.621492	1.34614	0.812332	-0.811445	-1.52253	-0.830092	0.993979	-0.682054	0.842175	none	none	SGD:S000000369	Ubs1p
YBR166C	TYR1	8	0.489653	8	0.992674	-0.0868282	-0.13536	-0.0139083	-0.138022	0.46814	-0.0584079	0.0271173	-0.0863986	-0.018145	0.414328	-0.0973435	0.0756489	-0.159319	0.033049	-0.14064	-0.125764	9.66934	9.74499	9.51002	9.70239	9.5287	9.54358	9.58251	9.60963	9.49611	9.56437	9.99684	9.48517	0.343942	0.86568	-0.75485	0.571876	-0.626029	-0.523429	-0.254897	-0.0678735	-0.850773	-0.38004	2.60265	-0.926258	none	none	SGD:S000000370	Tyr1p
YBR167C	POP7	15	0.794054	6	0.999939	0.0115149	-0.057962	-0.431198	-0.314284	-0.228946	-0.289047	-0.1766	-0.20143	0.011865	-0.298259	-0.111992	-0.107123	0.241283	0.337664	-0.0577985	0.18857	9.53143	9.42431	9.77271	9.8691	9.47363	9.72	9.54295	9.36635	9.34152	9.55481	9.24469	9.43095	0.0470808	-0.530786	1.34865	1.86858	-0.264707	1.0643	0.109197	-0.843456	-0.977397	0.173202	-1.49973	-0.494933	none	none	SGD:S000000371	Pop7p
YBR168W	PEX32	17	0.158294	7	0.994191	0.0226014	-0.0487897	-0.0309787	-0.127152	-0.180079	-0.142275	-0.0404225	-0.00740207	-0.0576454	-0.0850234	-0.149551	0.0309685	0.046178	0.0921081	0.117657	0.0153249	9.09817	9.12914	9.14435	9.19028	9.21583	9.1135	9.12078	9.08035	9.11337	9.06313	9.03575	8.97122	-0.124475	0.348509	0.580803	1.2823	1.6725	0.109583	0.220717	-0.396657	0.107665	-0.659704	-1.07785	-2.06339	none	none	SGD:S000000372	Pex32p
YBR169C	SSE2	19	0.364669	4	0.943237	-0.557036	-0.108714	-0.447907	0.109266	-0.87511	-0.151404	-0.831448	0.532358	0.268408	-0.391378	0.511554	-1.27977	0.423229	-0.397894	-0.0733032	0.105923	12.8486	11.5688	13.2718	12.4507	12.7753	12.9545	12.2915	11.4601	12.8239	12.5599	11.9002	12.8031	0.656644	-1.59705	1.40196	-0.0440536	0.527556	0.843176	-0.324305	-1.7885	0.613186	0.148366	-1.01353	0.576551	ESRpositive	none	SGD:S000000373	Sse2p
YBR170C	NPL4	25	0.696802	12	0.424317	-0.335516	-0.171782	0.187293	0.689664	-0.357927	0.351079	-0.0610639	0.295223	0.743845	0.148837	0.49894	-0.224798	-0.227586	-0.281335	0.171248	-0.187655	9.94664	9.72184	9.71906	9.66531	10.1179	9.75899	9.61113	9.55006	9.90635	10.355	9.75996	10.1101	0.393592	-0.539859	-0.551433	-0.774621	1.10468	-0.385625	-0.999602	-1.25316	0.226279	2.08913	-0.381574	1.07219	none	none	SGD:S000000374	Npl4p
YBR171W	SEC66	7	0.770584	8	0.988963	-0.086446	-0.083926	0.0703619	-0.0444696	0.608064	0.0295993	0.0703412	0.0861462	-0.0387433	0.657568	-0.0313498	0.0678212	-0.0706617	-0.0807197	-0.0369426	-0.147395	9.4088	9.47663	9.33814	9.32808	9.37186	9.26141	9.32236	9.3927	9.4085	9.28361	9.97993	9.29101	0.0185634	0.373111	-0.350833	-0.403414	-0.174561	-0.751971	-0.433349	-0.0656274	0.0169964	-0.635886	3.00421	-0.597236	none	none	SGD:S000000375	Sec66p
YBR172C	SMY2	10	0.379114	13	0.999659	-0.0909171	-0.286786	0.320653	0.908725	0.345489	0.42545	0.817507	0.840167	0.715315	1.03654	0.602619	1.01338	0.428597	-0.284327	0.600134	0.0862522	9.97851	10.9919	10.4071	9.69418	10.5786	10.0648	9.88759	10.7051	10.7278	10.6029	10.9241	10.4902	-1.05049	1.35495	-0.0331364	-1.7254	0.374041	-0.845758	-1.2663	0.674209	0.727997	0.431636	1.19413	0.164131	none	none	SGD:S000000376	Smy2p
YBR173C	UMP1	25	0.638276	11	0.999599	-0.323804	-0.236206	-0.405736	1.10715	-0.815817	0.612167	-0.138076	-0.010599	1.1149	-0.413103	0.903801	-0.225674	0.0713329	-0.316055	0.0789104	-0.03217	10.1627	9.93703	10.234	9.84664	10.2416	10.1305	9.8389	9.70082	9.8283	10.9538	9.42579	10.7427	0.176462	-0.34893	0.342532	-0.559347	0.360174	0.101567	-0.577387	-0.898843	-0.602063	2.01821	-1.53913	1.52676	none	none	SGD:S000000377	Ump1p
YBR175W	SWD3	14	0.725936	6	0.96777	0.458379	0.0817783	-0.423212	-0.644934	-0.0579953	-0.63739	-0.129303	-0.609971	-0.10008	-0.464404	-0.59419	0.247298	0.27162	1.00323	0.05197	0.501579	9.86749	10.1148	10.1391	10.8707	9.91946	10.3691	10.3259	10.1966	9.7159	10.2258	9.86146	9.73168	-0.748328	0.0101085	0.0847019	2.32848	-0.588942	0.789958	0.65747	0.260914	-1.21324	0.350536	-0.766807	-1.16485	none	none	SGD:S000000379	Swd3p
YBR176W	ECM31	14	0.629377	6	0.999013	0.137608	-0.0726855	-0.169968	-0.505134	-0.0409421	-0.344466	0.0255486	-0.192009	-0.12255	-0.145937	-0.331364	0.235842	0.115568	0.520192	0.0326127	0.15071	9.47393	9.70977	9.5895	9.99412	9.50654	9.62464	9.61154	9.63709	9.41953	9.48899	9.4656	9.28017	-0.523373	0.80594	0.128018	2.40867	-0.339553	0.326096	0.252248	0.396252	-0.830001	-0.438501	-0.570322	-1.61547	none	none	SGD:S000000380	Ecm31p
YBR177C	EHT1	1	0.683653	8	0.48207	-0.303345	-0.473175	0.3569	-0.365589	0.180574	-0.588277	-0.44491	-0.848861	-1.88248	-0.560345	-1.42632	-0.275079	-1.50911	-1.82023	-1.04426	-1.14139	12.0704	11.7954	10.5613	10.2502	11.0262	10.929	11.7671	11.3222	10.9182	9.88461	11.2067	10.3408	1.58536	1.17565	-0.662317	-1.12572	0.0300224	-0.114633	1.13355	0.470901	-0.130747	-1.67023	0.29897	-0.990817	none	none	SGD:S000000381	Eht1p
YBR179C	FZO1	20	0.609209	1	1	-0.53513	-0.328041	-0.987159	-1.61213	-1.27757	-1.30375	-0.261607	0.441588	0.589342	-0.462261	0.347594	-0.468695	0.893617	1.66634	0.280176	1.11622	11.0543	10.5856	11.948	12.7207	11.3345	12.1706	10.5192	10.2576	10.9608	11.1086	10.057	10.8668	-0.0972435	-0.684371	1.02218	1.99016	0.253729	1.30102	-0.767593	-1.0953	-0.214422	-0.029332	-1.34666	-0.332167	none	none	SGD:S000000383	Fzo1p
YBR180W	DTR1	15	0.719887	6	0.999998	0.110911	0.0693452	-0.317522	-0.313371	-0.210091	-0.420038	-0.0610868	-0.241138	0.085388	-0.335003	-0.149239	-0.019521	0.187295	0.50967	-0.0140006	0.381711	9.16938	9.14986	9.35668	9.67905	9.15538	9.5511	9.2803	9.21921	9.03916	9.36568	8.94529	9.13106	-0.403511	-0.497141	0.494823	2.04105	-0.470663	1.42731	0.128459	-0.164536	-1.02813	0.538011	-1.47834	-0.587345	none	none	SGD:S000000384	Dtr1p
YBR181C	RPS6B	11	0.933556	14	0.997922	0.0462802	0.102557	0.959746	1.17753	1.07408	1.42663	0.360658	0.250839	-0.170164	0.513726	0.227761	0.304382	-0.662627	-1.30142	-0.514076	-1.15258	12.4748	12.7791	11.8121	11.1733	11.9607	11.3222	12.521	12.8817	12.7719	12.3509	13.0348	12.7488	0.251986	0.745281	-0.821898	-1.85715	-0.58115	-1.61594	0.32699	0.911489	0.73351	0.0512148	1.15956	0.69611	ESRnegative	RibosomalTarget	SGD:S000000385	Rps6bp
YBR182C	SMP1	15	0.652722	3	0.964858	0.263899	0.111835	-0.620023	-0.675374	-0.377707	-0.973583	0.0455301	-0.477618	-0.0102374	-0.410998	-0.0495528	0.197595	0.406304	0.929036	0.230609	1.18793	9.87341	10.071	10.2797	10.8024	10.104	11.0613	10.1373	10.1828	9.65969	10.1271	9.72631	10.0878	-0.753397	-0.261544	0.257977	1.55916	-0.179365	2.2036	-0.0964984	0.0168352	-1.28539	-0.121981	-1.11955	-0.219845	none	none	SGD:S000000386	Smp1p
YBR182C-A	YBR182C-A	15	0.79359	7	0.957777	0.0283354	0.0127607	-0.121364	-0.0813019	-0.0553531	-0.168739	-0.0192885	-0.087248	0.00905008	-0.0767302	-0.0430531	-0.00371379	0.0624515	0.118687	0.00695821	0.154021	8.81557	8.81186	8.87802	8.93426	8.82253	8.96959	8.84391	8.82462	8.75666	8.85296	8.76718	8.80085	-0.387967	-0.447353	0.610666	1.50991	-0.276701	2.07492	0.0651316	-0.243301	-1.33001	0.209847	-1.16183	-0.623312	none	none	SGD:S000028603	Ybr182c-ap
YBR183W	YPC1	22	0.44566	3	0.968383	0.0540478	0.0256537	-1.11566	-0.3485	-1.1912	-0.560457	0.388485	0.984414	2.77227	1.00704	2.3246	0.416879	2.15413	3.17482	2.25229	2.93911	9.36424	9.78112	11.5184	12.5391	11.6165	12.3034	9.41829	9.80678	10.4027	12.1906	10.4253	11.7429	-1.32001	-0.967611	0.500945	1.36377	0.583924	1.16452	-1.27432	-0.945925	-0.442165	1.06917	-0.423038	0.690744	ESRpositive	none	SGD:S000000387	Ypc1p
YBR184W	YBR184W	21	0.273021	7	0.997637	0.0185952	-0.0187213	-0.0588802	0.0245948	-0.0314899	-0.132512	-0.0239325	-0.0672478	0.27325	0.00195372	-0.0245183	0.0133841	0.0102277	0.26725	0.0520389	0.126589	8.89211	8.90549	8.90234	9.15936	8.94415	9.0187	8.9107	8.88677	8.84345	9.18395	8.91266	8.88618	-0.561018	-0.439348	-0.468041	1.86845	-0.087951	0.589753	-0.391975	-0.609537	-1.0033	2.09204	-0.374214	-0.614862	none	none	SGD:S000000388	Ybr184wp
YBR185C	MBA1	6	0.899035	7	0.999022	-0.0140172	-0.0179953	0.211845	-0.0588512	-0.242963	-0.0438382	0.598821	0.0255531	-0.140392	0.103414	-0.203459	0.602799	-0.20031	-0.0955579	0.33236	-0.173638	9.37108	9.97388	9.17077	9.27552	9.70344	9.19744	9.35706	9.95589	9.38262	9.21667	9.46048	9.1536	-0.219877	1.85789	-0.910316	-0.549252	0.925722	-0.818384	-0.268193	1.79586	-0.180115	-0.752104	0.0882614	-0.969488	none	none	SGD:S000000389	Mba1p
YBR186W	PCH2	15	0.532014	6	0.999978	0.0817213	0.0212026	-0.211814	-0.242514	-0.148244	-0.256612	-0.0797001	-0.216064	0.0340503	-0.263438	-0.133998	-0.0191814	0.0774719	0.358286	-0.0334722	0.204336	9.10698	9.08779	9.18445	9.46526	9.0735	9.31131	9.1887	9.109	8.97263	9.22275	8.92526	9.0547	-0.237715	-0.368422	0.290198	2.20373	-0.465803	1.15468	0.319155	-0.223942	-1.15316	0.551182	-1.47598	-0.593937	none	none	SGD:S000000390	Pch2p
YBR187W	GDT1	12	0.780646	10	0.910495	0.0234392	-0.195056	0.0562851	0.20002	0.956952	0.341366	0.212712	0.0667112	0.262055	0.985983	0.326627	0.431207	0.0338654	0.0854744	0.0524704	0.00870016	9.68015	10.1114	9.71401	9.76562	9.73262	9.68885	9.70359	9.9163	9.7703	9.96564	10.6896	10.0302	-0.751654	0.740579	-0.634459	-0.455861	-0.570075	-0.721546	-0.67054	0.0655698	-0.439679	0.236327	2.74155	0.459786	none	none	SGD:S000000391	Gdt1p
YBR188C	NTC20	17	0.280252	7	0.863619	-0.174878	-0.122961	0.0107314	-0.249885	-0.32173	-0.159103	-0.140294	-0.0667106	-0.0720829	-0.271595	-0.24566	-0.192211	-0.25232	0.00292407	-0.124744	-0.261435	10.0987	9.90653	9.84642	10.1017	9.974	9.83731	9.92386	9.78357	9.85715	9.85178	9.65227	9.6782	1.59575	0.218984	-0.211569	1.61669	0.702236	-0.276855	0.343131	-0.661761	-0.134702	-0.173183	-1.60224	-1.41648	none	none	SGD:S000000392	Ntc20p
YBR189W	RPS9B	11	0.48842	16	0.968935	-0.0390098	-0.120001	1.0846	0.362745	2.55837	1.36613	0.421634	0.291978	-0.972272	1.46639	-0.0402864	0.502626	-0.831633	-1.37403	-1.13099	-1.44543	11.0272	11.5299	10.1956	9.65321	9.89625	9.58181	10.9882	11.4099	11.2802	10.016	12.4546	10.9479	0.316352	0.886598	-0.627164	-1.24253	-0.966794	-1.32354	0.272094	0.750453	0.603354	-0.830981	1.93576	0.226388	ESRnegative	RibosomalTarget	SGD:S000000393	Rps9bp
YBR191W	RPL21A	11	0.980247	14	0.993486	-0.0645234	0.0552414	1.79758	1.35937	2.45804	1.93443	0.799514	0.691351	-0.439887	1.71982	0.552661	0.679749	-1.17075	-1.86379	-0.802747	-1.44629	11.733	12.4127	10.5622	9.86919	10.9302	10.2867	11.6685	12.468	12.3598	11.2286	13.3883	12.2211	0.133149	0.784479	-0.988657	-1.65271	-0.636036	-1.25267	0.0713235	0.837411	0.73377	-0.350172	1.71924	0.600879	ESRnegative	RibosomalTarget	SGD:S000000395	Rpl21ap
YBR192W	RIM2	10	0.169095	8	0.976014	0.118573	0.0438225	0.0997765	-0.0288434	0.0930318	0.111925	0.365235	0.2314	0.211057	0.39685	0.241687	0.439985	0.250196	0.358474	0.422391	0.248335	9.60517	10.0452	9.85537	9.96365	10.0276	9.85351	9.72374	10.089	9.95514	9.9348	10.1206	9.96543	-2.15669	0.780326	-0.486567	0.236214	0.662878	-0.498994	-1.36519	1.07285	0.179468	0.0436771	1.28389	0.248137	none	none	SGD:S000000396	Rim2p
YBR193C	MED8	15	0.403774	7	0.915421	-0.161173	-0.0537568	-0.112049	-0.165065	-0.0983133	-0.170273	0.0111603	-0.0671652	0.0169296	-0.00305214	-0.0575569	-0.0962561	-0.116289	0.0208219	-0.065912	-0.0484572	9.5074	9.41114	9.39111	9.52822	9.44149	9.45894	9.34622	9.35738	9.27906	9.36315	9.34317	9.28867	1.4434	0.228938	-0.0238197	1.70611	0.611789	0.832016	-0.59012	-0.44931	-1.43754	-0.376519	-0.628629	-1.31631	none	none	SGD:S000000397	Med8p
YBR194W	AIM4	17	0.128937	7	0.999417	-0.0157429	-0.0383159	0.0697227	-0.104153	-0.132739	-0.109878	-0.0133306	0.0820819	-0.00609065	-0.0264608	-0.0652562	0.00924233	-0.00338375	0.082319	0.0905352	0.0288794	9.02554	9.03478	9.02216	9.10786	9.11608	9.05442	9.0098	8.99647	9.09188	9.00371	8.98334	8.94454	-0.135005	0.0430809	-0.200205	1.45116	1.60948	0.421458	-0.438348	-0.69521	1.14325	-0.555706	-0.94821	-1.69574	none	none	SGD:S000000398	Aim4p
YBR195C	MSI1	16	0.518388	6	0.999852	0.331242	-0.000333979	-0.347142	-0.485182	-0.112095	-0.199795	0.015605	-0.337973	0.131739	-0.222141	-0.00210035	0.347181	0.340411	0.948163	0.221195	0.528937	9.60437	9.95156	9.94479	10.5525	9.82557	10.1333	9.93562	9.95122	9.59764	10.0674	9.71348	9.93352	-1.28669	0.0675133	0.0411065	2.41169	-0.423903	0.776464	0.00534211	0.0662106	-1.31294	0.519201	-0.861135	-0.00285045	none	none	SGD:S000000399	Msi1p
YBR196C	PGI1	9	0.622413	10	0.780531	-0.318095	0.11665	0.406569	-0.435177	0.905758	-0.142809	0.114778	0.154462	-1.11695	0.391222	-0.602088	-0.319968	-0.570202	-0.999866	-0.832631	-0.777374	13.9441	13.6242	13.3739	12.9443	13.1115	13.1668	13.626	13.7408	13.7805	12.5091	14.0173	13.024	1.17346	0.47677	-0.0680871	-1.00363	-0.639496	-0.51918	0.480847	0.730762	0.817171	-1.95118	1.33269	-0.83013	none	none	SGD:S000000400	Pgi1p
YBR196C-A	YBR196C-A	15	0.375154	6	0.99942	0.185113	0.198185	-0.463832	-0.542942	-0.269977	-0.346237	0.00832057	-0.0115934	0.132226	-0.385683	0.0132535	-0.00475144	0.637352	0.860282	0.0694073	0.544604	9.7169	9.71215	10.3543	10.5772	9.78631	10.2615	9.90201	9.91034	9.89042	10.0342	9.51633	9.91527	-0.825011	-0.840828	1.2966	2.03868	-0.593969	0.987859	-0.208808	-0.181111	-0.2474	0.231344	-1.49267	-0.16469	none	none	SGD:S000028534	Ybr196c-ap
YBR196C-B	YBR196C-B	20	0.63809	6	0.998684	-0.095664	-0.0181576	-0.217661	-0.498223	-0.221948	-0.285028	-0.015911	0.210759	0.0927706	-0.108382	0.0944204	-0.0934173	0.332756	0.495329	0.0179019	0.283785	9.54179	9.44837	9.87454	10.0371	9.55969	9.82557	9.44612	9.43021	9.65688	9.53889	9.33774	9.54054	-0.294542	-0.743145	1.3034	2.0841	-0.208575	1.06823	-0.753934	-0.83034	0.25816	-0.308437	-1.2744	-0.300514	none	none	SGD:S000028816	Ybr196c-bp
YBR197C	YBR197C	20	0.313463	3	0.999442	-0.252075	-0.128899	-0.454463	-0.881546	-0.633188	-0.904638	-0.145419	0.164014	-0.143159	-0.467166	-0.305226	-0.268595	0.366402	0.486312	-0.0860533	0.347338	10.2417	9.97311	10.6081	10.728	10.1557	10.589	9.98963	9.84421	10.1536	9.84647	9.52247	9.68441	0.343839	-0.364755	1.31046	1.6268	0.116818	1.26017	-0.321172	-0.70481	0.111522	-0.698847	-1.55362	-1.1264	none	none	SGD:S000000401	Ybr197cp
YBR198C	TAF5	2	0.251032	8	0.968898	-0.110334	-0.150673	0.0763414	0.207619	0.271771	0.266794	0.0727266	0.387124	-0.0620375	0.230269	-0.172189	0.113065	0.200448	-0.379991	-0.151836	-0.549317	12.0021	12.1152	12.2025	11.6221	11.8503	11.4528	11.8918	11.9645	12.2789	11.8297	12.122	11.7196	0.331964	0.79451	1.15199	-1.22257	-0.289195	-1.91528	-0.119411	0.178112	1.4643	-0.373205	0.822616	-0.823831	none	none	SGD:S000000402	Taf5p
YBR199W	KTR4	22	0.545351	5	0.999794	-0.279513	-0.201648	-1.00425	0.124202	-0.571033	-0.21829	-0.0440886	0.337275	1.76658	0.706087	1.19258	-0.121953	1.06201	1.36286	0.997608	1.13136	10.9705	10.8485	12.0325	12.3333	11.9681	12.1018	10.691	10.6469	11.0282	12.4575	11.3971	11.8836	-0.835404	-1.01752	0.750489	1.19975	0.654318	0.854051	-1.2528	-1.31864	-0.749149	1.38522	-0.198403	0.528079	none	none	SGD:S000000403	Ktr4p
YBR200W	BEM1	21	0.663832	3	0.600658	-0.386743	-0.261943	-0.265482	-0.642542	-0.915691	-0.311898	-0.0573494	0.285697	1.29413	-0.262297	0.702304	-0.18215	0.164436	1.54993	0.266652	0.627459	10.8551	10.673	11.0195	12.405	11.1218	11.4826	10.4684	10.411	10.7541	11.7625	10.2061	11.1707	-0.276583	-0.56887	-0.0127203	2.21052	0.151301	0.730272	-0.897172	-0.989198	-0.438727	1.17946	-1.31807	0.229784	none	none	SGD:S000000404	Bem1p
YBR200W-A	YBR200W-A	16	0.742073	6	0.921488	0.0750995	0.0233016	-0.203564	-0.177779	-0.0987869	-0.125156	-0.0425776	-0.185051	0.0334531	-0.191148	-0.0162694	0.00922033	0.0936133	0.286332	-0.0172614	0.183986	8.97914	8.98836	9.07275	9.26547	8.96188	9.16312	9.05424	9.01166	8.86919	9.08769	8.86309	9.03797	-0.443676	-0.362521	0.380281	2.07653	-0.595606	1.17572	0.217329	-0.157427	-1.41143	0.511773	-1.4651	0.07413	none	none	SGD:S000028535	Ybr200w-ap
YBR201C-A	YBR201C-A	19	0.213748	6	0.882099	-0.110821	0.104451	0.0777006	-0.364352	-0.357069	-0.363292	-0.658515	-0.389421	-0.0491723	-1.13413	-0.449006	-0.873787	-0.577942	0.20436	-0.887879	-0.196534	10.9797	10.1059	10.4017	11.184	10.0918	10.7831	10.8688	10.2103	10.4794	10.8197	9.7347	10.4198	1.1029	-0.93418	-0.244469	1.57933	-0.967033	0.644715	0.844542	-0.690671	-0.0633238	0.729905	-1.79948	-0.202237	none	none	SGD:S000087085	Ybr201c-ap
YBR201W	DER1	24	0.269889	7	0.951153	0.0202843	0.0520593	-0.142231	-0.00140202	0.046577	0.0806955	0.0357726	0.0209068	0.0475933	0.111517	0.108194	0.00399765	0.183422	0.0692797	0.085224	0.0477826	9.22353	9.22752	9.40695	9.29281	9.30875	9.27131	9.24381	9.27958	9.26472	9.2914	9.35533	9.352	-1.2599	-1.18755	2.05964	-0.00609127	0.282467	-0.395142	-0.892801	-0.245395	-0.514433	-0.0314649	1.12541	1.06527	none	none	SGD:S000000405	Der1p
YBR202W	MCM7	9	0.64275	10	0.995096	0.0242705	-0.162107	0.971296	-0.25843	0.895628	0.0300976	0.743051	0.234505	-0.744515	0.313065	-0.857456	0.929429	-0.712521	-0.461815	-0.558293	-0.863283	11.5695	12.4989	10.857	11.1077	11.0112	10.7062	11.5938	12.3368	11.8283	10.8493	11.9068	10.7363	0.242936	1.72175	-0.890756	-0.491858	-0.645365	-1.13063	0.281553	1.46382	0.654674	-0.903045	0.77967	-1.08275	none	none	SGD:S000000406	Mcm7p
YBR203W	COS111	22	0.451348	5	0.484007	-0.165668	-0.593014	-1.0086	-0.245212	-0.452921	-0.297374	0.463023	1.27129	2.45277	0.763642	2.55616	0.890369	2.11422	2.53232	1.0509	2.68786	9.92921	10.8196	12.0434	12.4615	10.9801	12.6171	9.76354	10.2266	11.0348	12.2163	10.5272	12.3197	-1.26646	-0.409419	0.768615	1.17106	-0.254902	1.32078	-1.42592	-0.980234	-0.202227	0.935028	-0.690868	1.03454	none	none	SGD:S000000407	Cos111p
YBR204C	YBR204C	19	0.477154	4	0.971902	-0.53652	-0.141193	-0.1261	0.278293	-0.895289	0.143318	-0.271156	0.180239	0.351958	-0.53507	0.353351	-0.666483	-0.230181	-0.462856	-0.176302	-0.326487	10.9122	10.2457	10.682	10.4494	10.7359	10.5857	10.3757	10.1045	10.5559	10.7277	9.84063	10.729	1.35109	-0.809145	0.605015	-0.14914	0.779651	0.292862	-0.387905	-1.26679	0.196293	0.752875	-2.1222	0.757392	ESRpositive	none	SGD:S000000408	Ybr204cp
YBR205W	KTR3	1	0.851947	7	0.9399	-0.238157	-0.105814	0.286765	-0.178604	-0.212836	-0.0948957	0.326114	0.130496	-0.297114	-0.0150462	-0.28275	0.19377	-0.394426	-0.356668	-0.0403671	-0.426012	9.83631	10.0301	9.44188	9.47964	9.79594	9.4103	9.59815	9.92427	9.72865	9.30104	9.58311	9.3154	0.893697	1.69574	-0.738898	-0.582611	0.72661	-0.869637	-0.0920753	1.25776	0.448068	-1.32188	-0.154354	-1.26243	none	none	SGD:S000000409	Ktr3p
YBR207W	FTH1	22	0.408544	4	0.904449	-0.283108	-0.0887335	-0.599583	-0.268544	-1.18056	-0.335028	0.000798699	0.179343	0.999812	-0.36424	0.771662	-0.193576	0.495817	0.985248	0.533216	0.823582	11.0482	10.8546	11.544	12.0334	11.5814	11.8718	10.7651	10.7659	10.9444	11.7649	10.4009	11.5368	-0.402591	-0.771789	0.543057	1.47652	0.614385	1.16819	-0.942549	-0.941026	-0.600497	0.964343	-1.63724	0.529203	none	none	SGD:S000000411	Fth1p
YBR208C	DUR1,2	17	0.0900168	7	0.84092	-0.208856	-0.152171	0.0904112	-0.203243	-0.0790566	-0.256209	0.0293004	0.0573299	-0.123726	0.0269225	0.0904142	-0.0273848	-0.241938	-0.129339	-0.102877	0.137767	9.59971	9.57233	9.35777	9.47037	9.49684	9.73748	9.39086	9.42016	9.44819	9.26713	9.41778	9.48127	1.04444	0.821084	-0.928836	-0.0104679	0.20536	2.16809	-0.65902	-0.420042	-0.19143	-1.66815	-0.439436	0.0784099	none	none	SGD:S000000412	Dur1,2p
YBR210W	ERV15	15	0.568557	6	0.973275	-0.0385089	-0.134066	-0.499916	-0.267712	-0.0544872	-0.0917753	-0.100049	-0.268155	0.0609081	-0.18258	0.0773297	-0.00449255	0.193252	0.290111	-0.166601	0.130596	9.6807	9.67621	9.87395	9.97081	9.5141	9.8113	9.64219	9.54214	9.37404	9.7031	9.45961	9.71952	0.0967841	0.0707911	1.2149	1.77531	-0.867139	0.852389	-0.126021	-0.704889	-1.67751	0.226382	-1.18239	0.321394	none	none	SGD:S000000414	Erv15p
YBR211C	AME1	20	0.470457	6	0.986711	0.0133318	-0.0620438	-0.364368	-0.17044	-0.190817	-0.125528	-0.0995239	-0.10865	0.00712332	-0.132721	-0.0652813	-0.0241484	0.26905	0.190895	0.0714275	0.0735784	9.31748	9.29333	9.58653	9.50838	9.38891	9.39106	9.33081	9.23129	9.22217	9.33794	9.19809	9.26553	-0.187863	-0.395852	2.12946	1.4563	0.427339	0.445864	-0.0730373	-0.930232	-1.00883	-0.0116845	-1.21616	-0.635303	none	none	SGD:S000000415	Ame1p
YBR212W	NGR1	19	0.84785	2	0.997966	-0.295157	-0.426915	-0.861805	-0.773882	-2.54882	-0.749363	-0.452107	0.363952	0.638576	-1.88475	0.455731	-0.32035	0.930599	1.1173	0.368914	0.909937	12.5548	12.2345	13.4854	13.6721	12.9238	13.4648	12.2597	11.8076	12.6236	12.8983	10.3749	12.7154	-0.0334072	-0.393282	1.01201	1.22175	0.381023	0.988798	-0.364981	-0.87287	0.0438752	0.352382	-2.48227	0.146978	none	none	SGD:S000000416	Ngr1p
YBR213W	MET8	15	0.627713	6	0.944668	0.0124846	0.0606971	-0.265805	-0.580527	0.10772	-0.661482	0.0141432	-0.0857029	0.158177	0.0356395	-0.0149496	-0.0340692	0.192587	0.751189	-0.0595957	0.659017	9.37815	9.34408	9.57073	10.1293	9.31855	10.0372	9.39063	9.40477	9.30493	9.54881	9.42627	9.37568	-0.510141	-0.633453	0.186914	2.20873	-0.725844	1.87512	-0.464954	-0.413764	-0.77515	0.107555	-0.335959	-0.519063	none	none	SGD:S000000417	Met8p
YBR214W	SDS24	17	0.765056	2	0.994675	-0.432523	-0.749814	-0.691472	-0.77284	-2.23856	-0.343291	-1.05742	-0.27001	-0.653414	-2.06347	-0.103397	-0.740126	-0.011062	-0.313097	-0.257437	-0.19263	13.6349	12.8948	13.6239	13.3218	13.3775	13.4423	13.2024	12.145	12.9324	12.549	11.1389	13.099	0.958882	-0.0724992	0.943467	0.522575	0.600139	0.690449	0.356152	-1.11738	-0.0201133	-0.554395	-2.51934	0.212065	none	none	SGD:S000000418	Sds24p
YBR215W	HPC2	4	0.240528	7	0.976963	-0.220968	-0.0574212	0.216567	0.221742	-0.18396	0.0144236	3.12692e-05	0.259618	0.189872	0.101424	0.18868	-0.163515	-0.177916	-0.252838	0.0644166	-0.0467116	10.0179	9.85443	9.84003	9.76511	10.0824	9.97123	9.79698	9.79701	10.0566	9.98685	9.8984	9.98566	0.886484	-0.609496	-0.741249	-1.4267	1.47582	0.459126	-1.13512	-1.13484	1.24009	0.601992	-0.207202	0.591085	none	none	SGD:S000000419	Hpc2p
YBR216C	YBP1	2	0.635872	7	0.990956	-0.238968	-0.143543	0.170493	0.0244947	-0.211273	0.125493	0.0776574	0.218541	-0.085369	0.137428	0.0389551	-0.0177681	-0.190921	-0.348832	0.109733	-0.325506	9.34775	9.32999	9.15683	8.99892	9.45749	9.02225	9.10879	9.18644	9.32733	9.02342	9.24621	9.14774	1.0278	0.907382	-0.266091	-1.33627	1.77147	-1.17819	-0.591713	-0.0654215	0.889358	-1.17027	0.339652	-0.32771	none	none	SGD:S000000420	Ybp1p
YBR217W	ATG12	20	0.598494	7	0.993776	-0.0646086	-0.0177142	-0.21417	0.016761	-0.219887	-0.118392	-0.0400483	0.0621478	0.11989	-0.0869565	0.0974945	-0.0869427	0.211709	0.0385206	0.0683217	0.151278	9.27371	9.18677	9.48542	9.31223	9.34204	9.42499	9.20911	9.16906	9.27125	9.329	9.12215	9.3066	-0.117	-0.943104	1.8946	0.249011	0.532173	1.3204	-0.730892	-1.11142	-0.140382	0.408269	-1.55713	0.195472	none	none	SGD:S000000421	Atg12p
YBR218C	PYC2	9	0.708237	15	0.895162	-0.250527	-0.261026	0.981238	-0.431543	1.91017	-0.755057	0.675447	0.0193342	-1.32989	1.55065	-1.0759	0.685947	-1.21243	-1.14888	-0.610048	-0.571374	10.8134	11.4993	9.60093	9.66449	10.2033	10.242	10.5628	11.2383	10.5822	9.23294	12.1135	9.48693	0.428509	1.20881	-0.950699	-0.878405	-0.265455	-0.221462	0.143521	0.911881	0.165515	-1.36931	1.90747	-1.08038	none	none	SGD:S000000422	Pyc2p
YBR219C	YBR219C	7	0.700904	8	0.999111	-0.0521533	-0.12566	0.199046	-0.0216351	0.510271	-0.0339304	0.130506	0.177762	0.00549463	0.689203	-0.0239086	0.204012	-0.0734375	-0.0250236	0.126779	-0.0421315	9.07248	9.2765	8.99905	9.04746	9.19926	9.03035	9.02033	9.15084	9.19809	9.02583	9.70953	8.99642	-0.355673	0.661147	-0.721693	-0.480393	0.276207	-0.56566	-0.61561	0.0348465	0.270375	-0.588224	2.81945	-0.734773	none	none	SGD:S000000423	Ybr219cp
YBR220C	YBR220C	8	0.932876	9	0.990232	0.0393093	-0.0988221	0.147482	-0.329708	0.82726	-0.182158	0.334657	-0.072949	-0.112662	0.790349	-0.233292	0.472788	-0.181122	0.256356	0.00239784	-0.011825	10.4083	10.8811	10.2272	10.6647	10.4107	10.3965	10.4476	10.7823	10.3747	10.335	11.238	10.2143	-0.406489	1.15117	-1.00322	0.438107	-0.398589	-0.445448	-0.27698	0.82559	-0.51732	-0.648159	2.32693	-1.04559	none	none	SGD:S000000424	Ybr220cp
YBR221C	PDB1	3	0.56921	6	0.781783	-0.319473	-0.105215	0.0446363	-0.599345	-0.230328	-0.675187	0.01763	0.116404	-1.45372	-0.730915	-0.767739	-0.196629	-0.247705	-1.17385	-0.820061	-0.412025	12.5517	12.3551	12.304	11.3779	11.7317	12.1397	12.2323	12.2499	12.3487	10.7785	11.5013	11.4645	1.17396	0.808782	0.713924	-1.00608	-0.349036	0.408754	0.580639	0.613381	0.796821	-2.11917	-0.776794	-0.845181	none	none	SGD:S000000425	Pdb1p
YBR221W-A	YBR221W-A	15	0.524029	3	0.933323	0.278424	0.0223308	-0.598715	-0.703955	-0.367561	-0.688877	-0.257352	-0.755571	-0.346941	-0.884903	-0.595105	-0.00125898	0.121567	0.635438	-0.238918	0.372196	9.63214	9.63088	9.75371	10.2676	9.39322	10.0043	9.91056	9.65321	9.15499	9.56362	9.02566	9.31546	0.0658048	0.0622581	0.408275	1.85591	-0.607257	1.11433	0.850158	0.125167	-1.27838	-0.127216	-1.64272	-0.826324	none	none	SGD:S000028817	Ybr221w-ap
YBR222C	PCS60	3	0.534294	12	0.722326	-0.338006	-0.463558	1.16626	-0.529192	-0.643112	-0.524982	-0.201962	0.0120328	-2.3721	-1.97488	-1.81833	-0.076411	-1.49224	-2.18091	-1.66977	-1.63135	13.346	13.2695	11.8537	11.165	11.6762	11.7146	13.008	12.806	13.02	10.6359	11.0331	11.1896	1.31997	1.24155	-0.21149	-0.918267	-0.393689	-0.354264	0.973077	0.765806	0.985426	-1.46137	-1.0537	-0.893043	none	none	SGD:S000000426	Pcs60p
YBR223C	TDP1	18	0.691196	7	0.979312	-0.240578	-0.0820403	0.0286183	-0.00849987	-0.508074	0.0210464	-0.00608095	0.332389	-0.0282208	-0.134183	0.12059	-0.164619	0.0631926	-0.260299	0.133313	-0.141035	9.54093	9.37631	9.60412	9.28063	9.67424	9.39989	9.30035	9.29427	9.63274	9.27213	9.16617	9.42094	0.77634	-0.22705	1.16151	-0.810243	1.58891	-0.0832981	-0.690039	-0.727104	1.33595	-0.862052	-1.50791	0.0449848	none	none	SGD:S000000427	Tdp1p
YBR225W	YBR225W	20	0.547711	3	0.787658	-0.12186	-0.256243	-0.554874	-1.04095	-1.56634	-0.512198	-0.312603	0.578767	0.251881	-0.671078	0.565058	-0.178219	1.01178	1.17097	0.773406	0.955397	10.504	10.3257	11.5157	11.6749	11.2774	11.4594	10.3821	10.0695	10.9609	10.634	9.71103	10.9472	-0.459321	-0.747035	1.17409	1.43108	0.789256	1.08306	-0.656049	-1.16071	0.278304	-0.249416	-1.73943	0.256173	none	none	SGD:S000000429	Ybr225wp
YBR227C	MCX1	8	0.243998	8	0.615705	0.0172473	-0.126867	0.0576423	-0.32963	0.0792191	-0.137774	-0.0664785	-0.150546	-0.302228	0.0263641	-0.301338	0.0776357	-0.190941	0.0446487	-0.0356077	-0.146317	9.73999	9.81762	9.54905	9.78464	9.70438	9.59367	9.75724	9.69076	9.60669	9.45501	9.7836	9.4559	0.617303	1.22825	-0.885284	0.96866	0.337093	-0.534121	0.753028	0.229884	-0.431675	-1.62532	0.960498	-1.61831	none	none	SGD:S000000431	Mcx1p
YBR228W	SLX1	4	0.344008	7	0.999855	-0.130251	-0.0313686	0.037594	-0.0986086	-0.137698	-0.00451635	-0.0673573	0.0925671	-0.0298851	0.000344412	0.00703352	-0.166239	-0.0752774	-0.0615271	0.00779213	-0.118701	9.23643	9.07019	9.16116	9.17491	9.24423	9.11773	9.10618	9.03883	9.19875	9.0763	9.10653	9.11322	1.50753	-1.0138	0.365805	0.574355	1.62571	-0.292791	-0.467966	-1.48957	0.935988	-0.921229	-0.462743	-0.36129	none	none	SGD:S000000432	Slx1p
YBR229C	ROT2	1	0.540275	12	0.896172	-0.455079	-0.26255	0.725747	-0.275025	-0.720844	-0.151427	0.24818	0.628872	-0.656199	-0.410112	-0.697628	0.0556506	-0.551954	-0.836254	-0.144348	-1.00128	11.2288	11.2845	10.6769	10.3926	11.0845	10.2276	10.7738	11.0219	11.4026	10.1176	10.3636	10.0761	1.05991	1.17603	-0.0917926	-0.685009	0.758714	-1.02935	0.110345	0.628194	1.42254	-1.25887	-0.74539	-1.34532	none	none	SGD:S000000433	Rot2p
YBR230C	OM14	17	0.935078	2	0.999998	-0.281192	-0.386012	0.123127	-0.25663	-2.78518	-0.28646	-0.1885	0.392756	-0.4383	-2.63842	-0.275194	-0.0836799	-0.0115631	-0.462863	-0.134437	-0.269926	13.0948	13.0111	13.0832	12.6319	12.9603	12.8248	12.8136	12.6251	13.2063	12.3753	10.1751	12.5384	0.598171	0.49456	0.583853	0.0250656	0.431714	0.263955	0.250006	0.0166102	0.736306	-0.292687	-3.01682	-0.0907321	ESRpositive	none	SGD:S000000434	Om14p
YBR230W-A	YBR230W-A	15	0.845901	3	0.999692	-0.0117959	0.0533438	-0.623055	-0.516101	-0.587374	-0.608481	-0.0991639	-0.301528	0.210346	-0.450334	0.0119898	-0.164304	0.309731	0.714651	0.125244	0.608675	9.50799	9.34368	9.81772	10.2226	9.63323	10.1167	9.49619	9.39703	9.19466	9.70654	9.04586	9.50818	-0.215456	-0.690344	0.679762	1.85011	0.146537	1.5438	-0.24955	-0.536164	-1.12106	0.358415	-1.55115	-0.214896	none	none	SGD:S000029722	Ybr230w-ap
YBR231C	SWC5	22	0.506781	7	0.960915	-0.131439	-0.0523157	-0.347765	0.241182	-0.254406	-0.0769295	-0.0529403	0.0444722	0.654411	-0.0156456	0.193453	-0.132063	0.260798	0.28179	0.107321	0.138944	10.0025	9.87043	10.2633	10.2843	10.1098	10.1414	9.87105	9.81811	9.91553	10.5255	9.85541	10.0645	-0.266839	-0.878011	0.940103	1.03725	0.229831	0.376175	-0.875121	-1.12012	-0.669309	2.15341	-0.947527	0.020155	none	none	SGD:S000000435	Swc5p
YBR233W	PBP2	8	0.402442	8	0.866937	0.022152	-0.131993	0.0144153	-0.199756	0.134477	-0.176439	0.158915	0.00398585	-0.0124555	0.272579	-0.133978	0.31306	0.0117225	0.209453	0.160254	0.0646134	9.23652	9.54958	9.24825	9.44598	9.39678	9.30114	9.25868	9.41759	9.26266	9.24622	9.53125	9.1247	-0.75075	1.63724	-0.661332	0.84693	0.471652	-0.257887	-0.581777	0.630406	-0.551374	-0.676786	1.49743	-1.60375	none	none	SGD:S000000437	Pbp2p
YBR233W-A	DAD3	15	0.513071	7	0.882399	0.014983	-0.117289	-0.192815	-0.118012	-0.0153526	-0.108979	-0.00349895	-0.0668339	0.0763167	0.0191129	0.0223916	0.128773	0.140964	0.209312	0.0494485	0.146354	9.02056	9.14933	9.16152	9.22987	9.07001	9.16691	9.03554	9.03204	8.96871	9.11186	9.05465	9.05793	-0.893741	0.806593	0.967565	1.87004	-0.240817	1.03873	-0.695903	-0.742104	-1.57839	0.311792	-0.443534	-0.400242	none	none	SGD:S000007595	Dad3p
YBR234C	ARC40	1	0.952012	12	0.62492	-0.462186	-0.414185	1.09983	-0.421333	0.101142	-0.189302	0.286635	-0.162088	-1.78869	-0.389534	-1.78313	0.238635	-1.72411	-1.82954	-0.952861	-2.05601	11.7407	11.9794	10.0166	9.9112	10.7879	9.68473	11.2786	11.5652	11.1165	9.48987	10.889	9.49543	1.189	1.45225	-0.712959	-0.829268	0.137845	-1.0791	0.679136	0.995338	0.500328	-1.29406	0.24942	-1.28793	none	none	SGD:S000000438	Arc40p
YBR235W	YBR235W	18	0.73497	4	0.960207	-0.374136	-0.102211	0.196912	-0.0389613	-0.862275	0.113774	0.0732412	0.740172	0.0845429	-0.241622	0.570375	-0.198683	0.169125	-0.250631	0.246517	0.0824653	10.491	10.2924	10.6602	10.2404	10.7376	10.5735	10.1169	10.1901	10.8571	10.2015	9.87529	10.6873	0.269772	-0.393782	0.834606	-0.567275	1.09308	0.545186	-0.979748	-0.735141	1.49224	-0.697396	-1.78671	0.925164	none	none	SGD:S000000439	Ybr235wp
YBR236C	ABD1	1	0.328293	7	0.800919	-0.297539	-0.188669	-0.108224	0.0133514	0.0585717	-0.0119602	-0.0436976	0.0101488	-0.168268	0.116677	-0.252757	-0.152568	-0.179166	-0.479158	-0.239433	-0.538336	10.0196	9.86707	9.84047	9.54048	9.7802	9.4813	9.7221	9.6784	9.73224	9.55383	9.83877	9.46934	1.80211	0.913235	0.758271	-0.989524	0.407145	-1.3343	0.0686153	-0.185972	0.127743	-0.911737	0.748391	-1.40398	none	none	SGD:S000000440	Abd1p
YBR237W	PRP5	24	0.384699	12	0.491306	-0.296309	-0.0341839	0.200984	0.387929	-0.198534	0.440018	-0.0486194	0.334515	0.579796	0.263885	0.694589	-0.310745	-0.162779	-0.104442	0.166109	-0.0417387	9.78299	9.47225	9.62022	9.67855	9.9491	9.74126	9.48669	9.43807	9.8212	10.0665	9.75057	10.1813	0.145597	-1.18743	-0.552687	-0.302436	0.858169	-0.0334522	-1.1255	-1.33407	0.309489	1.36169	0.00650477	1.85413	none	none	SGD:S000000441	Prp5p
YBR238C	YBR238C	5	0.891508	9	0.999999	0.192238	0.132878	-0.312462	-0.360937	0.924776	-0.263259	0.0468948	-0.357955	-0.024993	0.711164	-0.180989	0.106255	0.146745	0.528182	-0.0213735	0.274508	9.14162	9.24787	9.28836	9.6698	9.12024	9.41612	9.33385	9.38075	8.9759	9.30886	10.045	9.15287	-0.701496	-0.325972	-0.182871	1.1652	-0.777034	0.268667	-0.0220922	0.143643	-1.28717	-0.110422	2.49129	-0.661739	ESRnegative	none	SGD:S000000442	Ybr238cp
YBR239C	ERT1	23	0.306609	7	0.844297	0.171235	0.086345	-0.151071	-0.148493	0.00970558	0.242042	0.114878	-0.0831146	0.12865	0.140183	0.308673	0.199768	0.239191	0.448379	0.301712	0.237867	9.37408	9.57385	9.61328	9.82246	9.6758	9.61195	9.54532	9.6602	9.4622	9.67397	9.6855	9.85399	-1.89425	-0.412029	-0.119523	1.43259	0.344367	-0.129348	-0.623737	0.228627	-1.24042	0.330813	0.41638	1.66653	none	none	SGD:S000000443	Ybr239cp
YBR240C	THI2	15	0.710335	6	0.99991	0.107945	-0.0427177	-0.367069	-0.471433	-0.352027	-0.299946	-0.105806	-0.383007	-0.00483992	-0.435882	-0.077769	0.0448567	0.0920068	0.574538	0.0240904	0.330122	9.49101	9.53586	9.58301	10.0655	9.5151	9.82113	9.59895	9.49315	9.21595	9.59411	9.16307	9.52118	-0.248812	-0.0591037	0.140304	2.18103	-0.146929	1.14734	0.207712	-0.239766	-1.41211	0.187242	-1.63573	-0.12119	none	none	SGD:S000000444	Thi2p
YBR241C	YBR241C	17	0.682903	2	0.998125	-0.221714	0.0141107	-0.434588	-1.00714	-2.27655	-0.674694	-0.577033	0.229725	-0.484293	-2.14967	-0.200383	-0.812857	0.442598	0.301136	-0.09483	0.252597	13.4001	12.5872	13.8427	13.7012	13.3052	13.6527	13.1784	12.6013	13.4081	12.6941	11.0287	12.978	0.484122	-0.583469	1.06542	0.879628	0.359574	0.815878	0.192927	-0.564936	0.494643	-0.443133	-2.6304	-0.0702512	none	none	SGD:S000000445	Ybr241cp
YBR242W	YBR242W	20	0.31318	6	0.872993	-0.293665	-0.105858	-0.273532	-0.217155	-0.056756	-0.439336	-0.161586	0.274475	0.401354	0.293315	0.454861	-0.349393	0.254342	0.324845	0.0564061	0.600532	9.49843	9.14904	9.75278	9.82328	9.55484	10.099	9.20477	9.04318	9.47924	9.60612	9.49808	9.65963	-0.108365	-1.2819	0.745911	0.982714	0.08109	1.90869	-1.09472	-1.63745	-0.172822	0.253339	-0.109541	0.433054	none	none	SGD:S000000446	Ybr242wp
YBR243C	ALG7	5	0.216708	9	0.526432	0.0369152	-0.232468	-0.427969	0.0904038	0.5356	-0.0869611	0.116653	-0.236178	0.421794	0.648889	0.358828	0.386037	0.228706	0.368305	0.150204	0.482705	9.3841	9.77013	9.6128	9.7524	9.5343	9.8668	9.42101	9.53767	9.18483	9.84281	10.0699	9.77984	-1.06353	0.501791	-0.136163	0.429893	-0.454476	0.893766	-0.913848	-0.440836	-1.87152	0.796468	1.71731	0.541151	none	none	SGD:S000000447	Alg7p
YBR244W	GPX2	21	0.500954	7	0.998804	-0.00453506	-0.00717001	-0.0943612	-0.132319	-0.0676532	-0.0278581	-0.0341154	-0.0292885	0.103608	-0.03678	0.029183	-0.0314804	0.0605377	0.231392	0.0263381	0.0525061	8.94225	8.91077	9.00279	9.17364	8.96859	8.99476	8.93772	8.9036	8.90843	9.04132	8.90094	8.9669	-0.369331	-0.7741	0.409051	2.60587	-0.0306803	0.305782	-0.427642	-0.866291	-0.804227	0.904532	-0.900552	-0.0524119	none	none	SGD:S000000448	Gpx2p
YBR245C	ISW1	9	0.756181	10	0.951429	-0.341554	-0.240824	0.411913	-0.00395371	0.776238	0.0170395	0.0898305	0.0453911	-0.352404	0.765776	-0.400936	-0.0108996	-0.708076	-0.690004	-0.352016	-0.75953	10.852	10.8411	10.144	10.162	10.5	10.0925	10.5105	10.6003	10.5559	10.1581	11.2763	10.1095	0.988334	0.959102	-0.910675	-0.862209	0.0442515	-1.04867	0.0723104	0.31323	0.194046	-0.872813	2.12607	-1.00297	none	none	SGD:S000000449	Isw1p
YBR246W	RRT2	5	0.391543	9	0.993734	0.207976	0.138027	0.0609587	-0.613085	0.548176	-0.418673	0.315324	-0.377605	-0.257323	0.0361399	-0.555196	0.385272	-0.230588	0.563738	-0.30406	0.0714525	10.4527	10.838	10.2221	11.0165	10.1487	10.5242	10.6607	10.976	10.2831	10.4034	10.6968	10.1055	-0.238176	0.992148	-0.974534	1.56206	-1.20916	-0.0100001	0.425972	1.43292	-0.779869	-0.395761	0.541381	-1.34699	ESRnegative	none	SGD:S000000450	Ybr246wp
YBR247C	ENP1	12	0.632668	10	0.700033	-0.0384707	-0.130959	0.0108117	0.131444	0.973685	-0.0500971	0.0762945	0.183129	0.337919	0.76691	0.152042	0.168782	0.133847	0.168004	-0.245246	0.163668	9.78791	9.9567	9.92176	9.95592	9.54267	9.95158	9.74944	9.82574	9.93257	10.0874	10.5164	9.90148	-0.605145	0.126796	-0.0247067	0.123422	-1.66867	0.104617	-0.771976	-0.441118	0.0221792	0.69344	2.5538	-0.112633	ESRnegative	none	SGD:S000000451	Enp1p
YBR248C	HIS7	8	0.625455	15	0.995827	0.34296	-0.114195	0.421349	-0.574566	1.9358	-0.500578	0.343847	-0.00124901	-0.319623	1.55633	-0.681511	0.801002	-0.0796384	0.597902	-0.0365161	0.162027	10.4897	11.2907	10.41	11.0876	10.4531	10.6517	10.8326	11.1765	10.8314	10.513	12.3889	10.1511	-0.619988	0.734307	-0.754636	0.390915	-0.681727	-0.34604	-0.0401282	0.541232	-0.04224	-0.580532	2.59123	-1.19239	none	none	SGD:S000000452	His7p
YBR249C	ARO4	8	0.401804	16	0.519191	-0.554482	0.321692	1.04133	-0.0983783	3.03299	-0.484909	1.91146	0.657732	-0.554175	2.57255	-0.376161	1.03529	-0.938084	-1.01028	-1.01492	-0.445734	10.3498	11.385	9.41167	9.33947	9.33483	9.90402	9.79527	11.7067	10.453	9.24109	12.3678	9.41911	0.117151	1.09446	-0.768402	-0.836554	-0.840933	-0.303622	-0.406281	1.39814	0.21462	-0.929423	2.02221	-0.761377	ESRnegative	none	SGD:S000000453	Aro4p
YBR250W	SPO23	15	0.521328	7	0.993921	0.0394868	0.0235474	-0.0718983	-0.0991844	-0.0297741	-0.0925487	-0.0192122	-0.0466125	0.0411399	-0.0630142	-0.0166057	-0.00327276	0.0647726	0.179811	0.00624669	0.11543	8.85656	8.85328	8.92133	9.03637	8.8628	8.97199	8.89604	8.87683	8.84943	8.93718	8.83303	8.87944	-0.693333	-0.748275	0.394043	2.32526	-0.588466	1.24446	-0.0304441	-0.352971	-0.812957	0.660196	-1.0883	-0.309214	none	none	SGD:S000000454	Spo23p
YBR251W	MRPS5	6	0.660495	7	0.992438	-0.0714151	-0.244899	-0.059691	0.0357493	-0.427104	-0.0481038	0.608798	0.21605	0.181665	0.169299	0.208396	0.782282	0.204326	0.0745003	0.524988	0.185084	9.58294	10.3652	9.78726	9.65744	10.1079	9.76802	9.51152	10.1203	9.72757	9.69319	9.68082	9.71992	-0.897761	2.19279	-0.0905318	-0.603433	1.17631	-0.16655	-1.1799	1.22527	-0.326353	-0.462199	-0.511051	-0.356593	none	none	SGD:S000000455	Mrps5p
YBR252W	DUT1	5	0.838445	9	0.604828	0.0663123	-0.0404896	-0.248217	-0.29245	0.310432	-0.298299	0.116339	-0.203689	-0.0193894	0.224749	-0.139646	0.223141	0.11084	0.339373	-0.0193707	0.224965	9.11265	9.33579	9.22349	9.45202	9.09328	9.33761	9.17896	9.2953	8.97527	9.15957	9.40371	9.03931	-0.69963	0.792894	0.0417452	1.57033	-0.829194	0.805095	-0.256087	0.522072	-1.6185	-0.385777	1.24719	-1.19014	ESRnegative	none	SGD:S000000456	Dut1p
YBR253W	SRB6	14	0.687641	6	0.999984	0.221924	0.154541	-0.25269	-0.449686	-0.105509	-0.309588	-0.112538	-0.43373	-0.122786	-0.238774	-0.369101	-0.0451548	0.0408839	0.548824	0.0886593	0.162412	9.65776	9.6126	9.69864	10.2066	9.74642	9.82017	9.87968	9.76714	9.44595	9.75689	9.64091	9.51058	-0.364009	-0.595991	-0.153968	2.45557	0.0914774	0.470379	0.776125	0.197961	-1.45216	0.145315	-0.450573	-1.12012	none	none	SGD:S000000457	Srb6p
YBR254C	TRS20	5	0.761871	8	0.647846	0.027396	-0.022387	-0.0485657	-0.119694	0.093954	-0.120974	-0.00517391	-0.0474381	0.0103787	0.0978243	-0.0854009	0.044609	0.0285235	0.157469	0.0312663	0.0629694	8.95132	8.99593	8.97985	9.10879	8.98259	9.01429	8.97872	8.97355	8.93128	8.9891	9.07655	8.89332	-0.659449	0.108959	-0.16812	2.05301	-0.120875	0.425224	-0.187543	-0.276665	-1.00468	-0.00876631	1.49752	-1.65861	none	none	SGD:S000000458	Trs20p
YBR255C-A	YBR255C-A	20	0.457124	3	0.999958	-0.0905252	-0.0412802	-0.91162	-0.805659	-0.819342	-0.935781	-0.362893	-0.156379	0.240191	-0.90638	0.216242	-0.412138	0.664716	0.955325	-0.177564	1.0615	10.3425	9.93032	11.0072	11.2978	10.1649	11.404	10.2519	9.88904	10.0956	10.4921	9.34555	10.4682	-0.0804671	-0.767238	1.02719	1.51145	-0.376352	1.68837	-0.231315	-0.836026	-0.491899	0.168931	-1.74167	0.129023	none	none	SGD:S000007649	Ybr255c-ap
YBR255W	MTC4	17	0.741807	4	0.961834	-0.203284	-0.216073	-0.21276	-0.468387	-1.22941	-0.482266	-0.426523	-0.0384717	-0.252179	-0.9456	-0.344067	-0.413734	-0.0289958	0.0129232	0.0805283	-0.0650852	11.1369	10.7232	11.1079	11.1498	11.2175	11.0718	10.9336	10.5071	10.8952	10.6815	9.98804	10.5896	0.849982	-0.309068	0.768752	0.886185	1.07558	0.66765	0.280493	-0.914383	0.172717	-0.425971	-2.36854	-0.683389	none	none	SGD:S000000459	Ybr255wp
YBR256C	RIB5	15	0.378878	6	0.695743	-0.300358	-0.0764744	-0.11417	-0.632142	-0.0542595	-0.851107	0.0931726	0.0685763	0.391576	0.361634	-0.163951	-0.130711	-0.117611	0.72336	0.115535	0.386799	10.195	10.0643	10.0774	10.9183	10.3105	10.5818	9.89461	9.98779	9.96319	10.2862	10.2562	9.73066	0.0191694	-0.388435	-0.347586	2.27487	0.379451	1.22535	-0.917456	-0.62691	-0.70361	0.303621	0.21025	-1.42872	none	none	SGD:S000000460	Rib5p
YBR257W	POP4	22	0.476148	7	0.9828	0.0172853	0.0262433	-0.287021	0.251096	-0.100467	-0.0877931	-0.139787	-0.128888	0.416758	-0.0986983	0.103276	-0.148745	0.175418	0.182947	0.0190542	0.208354	9.40742	9.25867	9.58283	9.59036	9.42647	9.61577	9.4247	9.28491	9.29581	9.84146	9.326	9.52798	-0.334938	-1.19714	0.681864	0.725505	-0.224491	0.872779	-0.234745	-1.04502	-0.981842	2.18098	-0.806846	0.363889	none	none	SGD:S000000461	Pop4p
YBR258C	SHG1	21	0.456826	7	0.638168	0.0908896	0.0511361	-0.269649	-0.0694015	-0.142726	-0.0716481	-0.0221288	-0.156542	0.217116	-0.139672	0.0816043	0.0176247	0.203996	0.377407	0.0939436	0.244142	9.2005	9.21812	9.40449	9.57791	9.29444	9.44464	9.29139	9.26926	9.13485	9.5085	9.15172	9.37299	-0.864399	-0.739424	0.582121	1.81176	-0.198253	0.866791	-0.219909	-0.376822	-1.32994	1.31964	-1.21031	0.35874	none	none	SGD:S000000462	Shg1p
YBR259W	YBR259W	9	0.169099	7	0.968241	-0.0447181	-0.0497314	0.0939309	-0.0374773	-0.00793513	-0.0533465	0.00727518	0.0654467	-0.0265613	0.0837448	-0.0656336	0.0122884	-0.0732023	-0.0338021	0.0469618	-0.0570053	9.06646	9.07875	8.99326	9.03266	9.11342	9.00946	9.02174	9.02902	9.08719	8.99518	9.10549	8.95611	0.521595	0.770676	-0.962178	-0.163556	1.47349	-0.633872	-0.384818	-0.237354	0.941753	-0.923202	1.31265	-1.71518	none	none	SGD:S000000463	Ybr259wp
YBR260C	RGD1	10	0.394324	7	0.993257	-0.115443	-0.199267	0.0904351	0.137609	-0.146845	0.175908	0.00382972	0.168618	0.206197	0.244601	0.173601	0.0876539	-0.0372595	-0.0468551	0.276004	-0.11775	10.2244	10.312	10.1871	10.1775	10.5004	10.1066	10.1089	10.1128	10.2776	10.3151	10.3535	10.2825	-0.188357	0.556511	-0.504982	-0.586523	2.15707	-1.18897	-1.16937	-1.13683	0.26352	0.582856	0.909208	0.305863	none	none	SGD:S000000464	Rgd1p
YBR261C	TAE1	5	0.67776	9	0.952249	0.00154696	-0.0570704	-0.0515843	-0.262272	0.540737	-0.211298	0.0441949	-0.172864	-0.0629665	0.402479	-0.264641	0.102812	-0.119733	0.200853	-0.136712	-0.0517967	9.58022	9.68303	9.46049	9.78107	9.44351	9.52842	9.58177	9.62596	9.4089	9.5188	9.98424	9.31712	0.0228023	0.59584	-0.644545	1.14228	-0.739177	-0.265894	0.0314245	0.277751	-0.932057	-0.319527	2.27469	-1.44359	none	none	SGD:S000000465	Ybr261cp
YBR262C	AIM5	14	0.180908	6	0.777149	-0.0192019	0.0388504	-0.238861	-0.182787	-0.459319	-0.0657865	0.323981	-0.134819	0.10725	-0.22988	0.0304307	0.265929	0.0848405	0.270835	0.210237	0.0770154	9.66179	9.92772	9.74663	9.93263	9.87203	9.73881	9.64259	9.96657	9.50777	9.74984	9.41271	9.67302	-0.433648	1.12016	0.0620707	1.14883	0.794756	0.0163491	-0.545844	1.34716	-1.33358	0.080812	-1.88902	-0.368039	none	none	SGD:S000000466	Aim5p
YBR263W	SHM1	1	0.480558	8	0.790341	-0.160757	-0.267896	0.447402	-0.264409	0.522746	-0.248993	-0.108659	-0.159312	-0.834592	-0.301996	-0.832739	-0.00151903	-0.767471	-0.73094	-0.985499	-0.744503	12.5256	12.5241	11.7581	11.7946	11.5401	11.7811	12.3648	12.2562	12.2055	11.5302	12.0628	11.5321	1.40789	1.4039	-0.608067	-0.51211	-1.18077	-0.547737	0.985622	0.700202	0.567148	-1.20665	0.192353	-1.20178	none	none	SGD:S000000467	Shm1p
YBR264C	YPT10	16	0.807863	6	0.520736	0.266111	0.0248995	-0.56122	-0.512445	-0.5386	-0.426836	-0.259561	-0.7125	-0.0766856	-0.814742	-0.368484	-0.0183501	0.114831	0.70187	-0.0100314	0.324463	10.1608	10.1425	10.2756	10.8627	10.1508	10.4853	10.4269	10.1674	9.71443	10.3502	9.61219	10.0584	-0.119969	-0.175297	0.226259	1.99625	-0.150215	0.858321	0.682384	-0.100222	-1.46588	0.451168	-1.77415	-0.428636	none	none	SGD:S000000468	Ypt10p
YBR265W	TSC10	1	0.516171	8	0.502835	-0.118733	-0.474564	0.0304547	-0.34618	0.21203	-0.369789	-0.108735	-0.379285	-0.643005	-0.234312	-0.90417	0.247096	-0.528473	-0.415558	-0.565075	-0.653114	11.5284	11.7755	10.9999	11.1128	10.9633	10.8753	11.4096	11.3009	11.0304	10.7666	11.1753	10.5055	1.17557	1.88737	-0.346798	-0.0215258	-0.452236	-0.705848	0.833534	0.520303	-0.259068	-1.01876	0.158556	-1.77109	none	none	SGD:S000000469	Tsc10p
YBR267W	REI1	5	0.276982	8	0.99991	-0.0589486	-0.0808736	0.0237945	-0.0843354	0.350493	-0.0582733	-0.0497148	-0.000575931	0.0261089	0.089956	-0.0993246	-0.0277899	-0.083319	0.0514957	-0.319485	-0.1	9.60411	9.57632	9.52079	9.65561	9.28463	9.50411	9.54516	9.49545	9.54459	9.57127	9.63512	9.44584	0.736114	0.452764	-0.113422	1.26117	-2.52142	-0.283504	0.135063	-0.371839	0.129191	0.401274	1.05227	-0.877669	ESRnegative	none	SGD:S000000471	Rei1p
YBR268W	MRPL37	15	0.375871	6	0.99991	0.0415234	-0.00162181	-0.247313	-0.331398	-0.388203	-0.287792	0.192026	-0.183667	0.114163	-0.23433	-0.0825635	0.235171	0.105169	0.487084	0.195397	0.246751	9.57443	9.8096	9.67959	10.0615	9.76982	9.82118	9.61595	9.80797	9.43228	9.73011	9.38162	9.53338	-0.581586	0.657723	-0.0273625	1.98526	0.448118	0.718749	-0.362765	0.649176	-1.33066	0.23885	-1.59764	-0.79786	none	none	SGD:S000000472	Mrpl37p
YBR269C	FMP21	19	0.770907	2	0.954169	-0.50755	-0.481361	-0.791983	-0.961855	-2.22817	-0.755393	-0.521584	-0.0336074	0.542458	-1.62184	0.414438	-0.547774	0.250825	0.996762	0.0987775	0.66228	11.9514	11.4037	12.2022	12.9482	12.0502	12.6137	11.4439	10.9223	11.4103	11.9863	9.82203	11.8583	0.28683	-0.385436	0.594661	1.51013	0.408057	1.09963	-0.336071	-0.976195	-0.377316	0.329671	-2.32651	0.172556	ESRpositive	none	SGD:S000000473	Fmp21p
YBR270C	BIT2	19	0.324017	4	0.933492	0.0661515	-0.0204157	-0.291973	-0.0816166	-0.768672	-0.0129594	-0.134144	0.181207	0.205147	-0.285475	0.200637	-0.0475765	0.539331	0.352915	0.549349	0.279747	9.9573	9.90972	10.4966	10.3102	10.5066	10.237	10.0234	9.8893	10.2047	10.2286	9.73797	10.2241	-0.771161	-0.967882	1.45888	0.68808	1.5003	0.385546	-0.497636	-1.0523	0.251622	0.35061	-1.67803	0.331961	none	none	SGD:S000000474	Bit2p
YBR271W	YBR271W	21	0.452512	6	0.933439	0.00242693	0.0153319	-0.284225	-0.158318	0.067928	-0.241022	-0.086672	-0.0623385	0.187445	-0.103781	0.158292	-0.099577	0.224313	0.34819	-0.169282	0.401741	9.77534	9.67576	9.99965	10.1235	9.60606	10.1771	9.77777	9.69109	9.71543	9.96521	9.67398	9.93606	-0.355547	-0.87819	0.821788	1.47197	-1.24405	1.75304	-0.342809	-0.797718	-0.670001	0.641022	-0.887518	0.488007	none	none	SGD:S000000475	Ybr271wp
YBR272C	HSM3	15	0.2601	3	0.999944	-0.27805	-0.220717	-0.640337	-0.667333	-0.58596	-0.519984	-0.249125	-0.257095	-0.313927	-0.475063	-0.226776	-0.306457	0.105192	0.0753568	-0.167153	0.0151581	10.3218	10.0153	10.4269	10.3971	10.1546	10.3369	10.0437	9.79458	9.78661	9.72978	9.56864	9.81693	0.98318	-0.0593332	1.34102	1.23953	0.414555	1.03474	0.037304	-0.810174	-0.837289	-1.03062	-1.57878	-0.734147	none	none	SGD:S000000476	Hsm3p
YBR273C	UBX7	19	0.457148	4	0.992352	-0.590152	-0.166369	-0.355244	-0.115026	-0.958881	-0.186169	-0.239748	0.105394	0.0694476	-0.460459	0.231624	-0.663531	-0.129514	-0.405678	-0.0917298	-0.172359	11.3846	10.7211	11.2551	10.9789	11.2929	11.2122	10.7944	10.5547	10.8998	10.8639	10.334	11.0261	1.39816	-0.703349	0.987969	0.113313	1.10764	0.852272	-0.470946	-1.23026	-0.137146	-0.250994	-1.92929	0.262644	none	none	SGD:S000000477	Ubx7p
YBR274W	CHK1	20	0.405099	7	0.89483	-0.225442	-0.11712	-0.190699	-0.206795	-0.181049	-0.055323	-0.0572921	0.1009	0.0156908	-0.0607061	0.166584	-0.165615	0.0661574	-0.00295687	-0.1051	-0.00353539	9.41581	9.2502	9.48197	9.41285	9.31071	9.41228	9.19037	9.13308	9.29127	9.20606	9.12966	9.35695	0.980222	-0.412723	1.53666	0.955352	0.0962536	0.950487	-0.915918	-1.39779	-0.0672695	-0.783947	-1.4265	0.485178	none	none	SGD:S000000478	Chk1p
YBR275C	RIF1	9	0.380527	10	0.526123	-0.632084	-0.336162	0.227035	-0.269275	0.835298	-0.0801232	-0.0160667	0.0105312	-0.343982	0.596658	-0.190041	-0.311989	-0.848588	-0.706792	-0.870725	-0.742002	10.3042	9.9922	9.4556	9.5974	9.43347	9.56219	9.67211	9.65604	9.68264	9.32812	10.2688	9.48207	1.88196	0.905477	-0.774002	-0.330199	-0.843286	-0.440402	-0.0963758	-0.146662	-0.0634146	-1.17299	1.77108	-0.691176	none	none	SGD:S000000479	Rif1p
YBR276C	PPS1	1	0.296909	9	0.409436	-0.364431	-0.259568	0.0805248	-0.54772	0.318854	-0.457116	-0.0583583	-0.118043	-0.594922	0.121376	-0.560852	-0.163222	-0.562999	-0.411632	-0.561909	-0.468167	10.4707	10.3075	9.90773	10.0591	9.90882	10.0026	10.1063	10.0479	9.98826	9.51138	10.2277	9.54545	1.67149	1.08323	-0.357609	0.187931	-0.353679	-0.0158266	0.35805	0.147721	-0.0673897	-1.78611	0.795501	-1.66332	none	none	SGD:S000000480	Pps1p
YBR278W	DPB3	14	0.386346	6	0.775189	-0.0137754	-0.00825893	-0.231189	-0.601969	0.210942	-0.543891	-0.231275	-0.441295	-0.209841	-0.161879	-0.513438	-0.236792	-0.223881	0.378352	-0.386596	0.0166775	10.2974	10.0606	10.0735	10.6758	9.91083	10.3141	10.2836	10.0524	9.84235	10.0738	10.1218	9.77021	0.711763	-0.254718	-0.20202	2.25603	-0.866153	0.779833	0.655538	-0.288427	-1.14563	-0.200941	-0.00518091	-1.44009	none	none	SGD:S000000482	Dpb3p
YBR279W	PAF1	18	0.235268	6	0.773658	-0.217094	-0.236889	-0.589564	-0.184601	0.0013611	-0.149693	-0.20109	-0.0751235	-0.271502	0.0578768	-0.119486	-0.181296	0.297346	-0.303995	-0.160579	-0.186888	10.1417	9.9604	10.439	9.8377	9.98111	9.9548	9.9246	9.72351	9.84947	9.6531	9.98247	9.80511	0.997227	0.110733	2.45118	-0.489237	0.212036	0.08339	-0.0643124	-1.0476	-0.431648	-1.39189	0.218691	-0.648571	none	none	SGD:S000000483	Paf1p
YBR280C	SAF1	17	0.500816	1	0.998575	-0.565227	-0.37208	-0.607707	-2.17929	-1.95945	-1.45474	-1.28463	0.353303	-1.36346	-2.10475	-0.83353	-1.47778	0.395783	0.250602	-0.710527	0.0559786	12.4063	10.9285	12.8021	12.6569	11.6958	12.4623	11.8411	10.5564	12.1944	10.4776	9.73631	11.0075	0.843127	-0.635696	1.23919	1.09391	0.132097	0.899145	0.2775	-1.00804	0.631053	-1.08692	-1.82874	-0.556619	none	none	SGD:S000000484	Saf1p
YBR281C	DUG2	8	0.309419	8	0.999704	0.0980118	0.0205044	0.286333	-0.145518	0.262529	-0.0362977	0.343371	0.198441	0.0923112	0.403299	-0.0163387	0.420879	0.0101196	0.335841	0.238782	0.117971	10.1711	10.592	10.1813	10.507	10.4099	10.2891	10.2691	10.6125	10.4676	10.3615	10.6724	10.2528	-1.32455	1.12343	-1.26569	0.62882	0.0642902	-0.638393	-0.754482	1.24269	0.399724	-0.217567	1.59125	-0.849513	none	none	SGD:S000000485	Dug2p
YBR283C	SSH1	11	0.362854	13	0.99096	-0.384131	-0.398446	-0.00485733	0.851815	0.549724	0.918422	0.579304	0.554599	-0.0350092	0.960398	0.337153	0.593619	0.175325	-1.27096	0.0265435	-0.9654	11.1417	11.7353	11.317	9.87076	11.1683	10.1763	10.7576	11.3369	11.3122	10.7226	11.718	11.0947	0.199207	1.25096	0.509841	-2.05263	0.246236	-1.51125	-0.481383	0.545008	0.501235	-0.543411	1.22022	0.115972	ESRnegative	none	SGD:S000000487	Ssh1p
YBR284W	YBR284W	15	0.693107	6	0.999697	0.0395023	0.0187086	-0.250862	-0.242136	-0.247791	-0.155656	-0.0209782	-0.0957146	-0.000331492	-0.175604	0.00313377	-0.0001845	0.19465	0.281307	0.111689	0.198292	8.9973	8.99712	9.19195	9.27861	9.10899	9.19559	9.03681	9.01583	8.94109	9.03647	8.8612	9.03994	-0.521635	-0.52321	1.14	1.87975	0.431807	1.17109	-0.184422	-0.363503	-1.00149	-0.187252	-1.68347	-0.15767	none	none	SGD:S000000488	Ybr284wp
YBR285W	YBR285W	4	0.449224	4	0.999772	-0.295011	-0.268758	0.156299	-0.257599	-1.14	-0.0250898	-0.167227	0.169839	-0.235131	-0.403508	-0.164347	-0.193479	-0.281471	-0.272543	0.441479	-0.434268	9.7263	9.53282	9.44483	9.45376	10.1678	9.29203	9.43129	9.26406	9.60113	9.19616	9.02778	9.26694	0.935182	0.279355	-0.0189076	0.0113563	2.43164	-0.536834	-0.0648007	-0.631641	0.510892	-0.861813	-1.43255	-0.62188	ESRpositive	none	SGD:S000000489	Ybr285wp
YBR286W	APE3	3	0.888693	4	0.988283	-0.131602	-0.277696	-0.343016	-0.184723	-1.15026	-0.516111	-0.237197	-0.215675	-1.76771	-1.87642	-1.29714	-0.0911036	-0.00426126	-1.71459	-0.85777	-0.912631	13.8278	13.7367	13.8235	12.1132	12.97	12.9151	13.6962	13.459	13.4805	11.9285	11.8198	12.399	1.05633	0.938056	1.0508	-1.16958	-0.0572428	-0.128464	0.88548	0.577547	0.605487	-1.40939	-1.55052	-0.798489	none	none	SGD:S000000490	Ape3p
YBR287W	YBR287W	19	0.84125	3	0.900336	-0.351484	-0.240042	-0.471552	-0.682941	-1.07193	-0.313559	-0.978091	-0.136664	0.0371878	-0.849088	0.268332	-1.08953	-0.0165965	0.368645	-0.128646	0.230407	12.9249	11.8353	12.9083	13.2935	12.7962	13.1553	12.5734	11.5953	12.4367	12.6106	11.7243	12.8417	0.654778	-1.28956	0.62516	1.31265	0.425201	1.06595	0.0275334	-1.71793	-0.216352	0.0938973	-1.48771	0.506388	ESRpositive	none	SGD:S000000491	Ybr287wp
YBR288C	APM3	5	0.630288	7	0.509916	0.0226844	-0.0505692	-0.060702	-0.108761	0.0826755	-0.0869094	0.0379442	-0.0536023	0.0130613	0.15053	-0.0277735	0.111198	0.0297841	0.144507	0.0905392	0.0818203	9.07532	9.18652	9.10511	9.21983	9.16586	9.15714	9.09801	9.13595	9.04441	9.11107	9.24854	9.07023	-0.951996	0.826876	-0.47553	1.35973	0.496393	0.356913	-0.589106	0.0179009	-1.4466	-0.380159	1.81898	-1.03341	none	none	SGD:S000000492	Apm3p
YBR289W	SNF5	2	0.631747	12	0.828499	0.0943389	-0.0947085	0.355888	0.393432	-0.222522	0.410374	0.0331078	0.22489	-0.112292	-0.0500298	-0.0962277	0.222155	-0.0366588	-0.411385	0.266831	-0.412263	11.2974	11.5196	11.2607	10.886	11.5642	10.8851	11.3917	11.4248	11.6166	11.2794	11.3417	11.2955	-0.0700245	0.891424	-0.228677	-1.85043	1.08477	-1.85423	0.338258	0.481542	1.31154	-0.147721	0.121738	-0.0781992	none	none	SGD:S000000493	Snf5p
YBR290W	BSD2	22	0.53554	5	0.985743	-0.402891	-0.163971	-0.823637	0.00117417	-0.439507	0.0720022	-0.42206	0.0136878	1.43959	0.0620181	0.958507	-0.66098	0.434433	1.03552	0.0986338	0.483614	10.4019	9.7409	10.8363	11.4374	10.5005	10.8855	9.99898	9.57692	10.0127	11.4386	10.061	10.9575	-0.135945	-1.18729	0.55506	1.51115	0.0209413	0.633286	-0.776779	-1.4481	-0.755007	1.51301	-0.678133	0.747812	none	none	SGD:S000000494	Bsd2p
YBR291C	CTP1	12	0.57249	9	0.999996	0.0912847	0.00899156	-0.213422	-0.245951	0.958622	-0.200391	-0.118676	-0.141679	0.0322284	0.838477	0.0147615	-0.0363825	0.163028	0.369464	-0.02886	0.306437	9.1981	9.16172	9.36113	9.56757	9.16924	9.50454	9.28939	9.17071	9.14771	9.32162	10.1279	9.30415	-0.584912	-0.716104	0.00295395	0.747344	-0.688979	0.520075	-0.255747	-0.683682	-0.766628	-0.139534	2.76773	-0.202518	none	none	SGD:S000000495	Ctp1p
YBR293W	VBA2	20	0.670405	6	0.996144	-0.103796	-0.0277419	-0.276292	-0.28619	-0.163264	-0.223874	0.0173524	0.0476136	0.114453	-0.026814	0.0805568	-0.0587017	0.220109	0.296846	0.0326538	0.200635	9.46751	9.4088	9.68762	9.76435	9.50016	9.66814	9.36371	9.38106	9.41132	9.47816	9.3369	9.44427	-0.180876	-0.602873	1.40145	1.9531	0.0538663	1.26146	-0.927048	-0.802305	-0.584762	-0.104267	-1.11981	-0.347939	none	none	SGD:S000000497	Vba2p
YBR294W	SUL1	22	0.518204	5	0.995586	0.200597	0.0943211	-0.822926	0.200613	-0.340801	0.211789	-0.132358	0.219053	1.15788	0.181293	1.72155	-0.0260819	1.24258	1.15787	0.72269	1.71035	9.79462	9.76854	11.0372	10.9525	10.5173	11.505	9.99522	9.86286	10.2143	11.1531	10.1765	11.7168	-1.10471	-1.14246	0.693881	0.571268	-0.0586369	1.37098	-0.814352	-1.00594	-0.49728	0.861649	-0.551936	1.67754	none	none	SGD:S000000498	Sul1p
YBR295W	PCA1	23	0.258525	7	0.597099	-0.283179	-0.0301449	-0.0947661	-0.158639	0.0902672	0.0984471	0.0427732	0.267709	0.251796	0.503755	0.766232	-0.210261	0.0792963	0.127256	0.130308	0.384606	10.2225	10.0123	10.3018	10.3498	10.3528	10.6071	9.93935	9.98212	10.2071	10.1911	10.4431	10.7056	-0.226519	-1.11346	0.107974	0.310283	0.323155	1.39585	-1.42105	-1.24062	-0.291775	-0.358901	0.703926	1.81113	none	none	SGD:S000000499	Pca1p
YBR296C	PHO89	17	0.168007	1	0.993978	0.0532969	-0.149722	-1.13061	-2.33626	-0.842059	-1.02238	-4.3775	-4.68489	-3.80431	-5.05755	-4.21323	-4.17448	-3.50098	-1.41475	-4.16219	-3.13755	14.1489	9.97442	10.6479	12.7342	9.98671	11.0114	14.2022	9.8247	9.51731	10.3979	9.14466	9.98897	1.81715	-0.565301	-0.180925	1.00972	-0.558286	0.0264959	1.84756	-0.65075	-0.826183	-0.323621	-1.03886	-0.556996	none	none	SGD:S000000500	Pho89p
YBR296C-A	YBR296C-A	17	0.207401	6	0.984302	-0.271121	0.0328198	-0.392459	-0.392625	-0.260325	-0.344484	-0.838866	-1.00191	-0.713838	-1.09013	-0.799717	-1.14281	-0.880575	-0.592335	-1.10093	-0.726355	10.2289	9.08609	9.34832	9.63656	9.12797	9.50254	9.95777	9.11891	8.95586	9.24394	8.86764	9.15806	2.13328	-0.649164	-0.0106947	0.691098	-0.547195	0.364793	1.47317	-0.569256	-0.966233	-0.264845	-1.18102	-0.473939	none	none	SGD:S000028605	Ybr296c-ap
YBR297W	MAL33	3	0.240147	7	0.997608	0.149759	0.0290325	-0.10214	-0.0186008	-0.361938	0.19216	-0.0428961	-0.301173	-0.350778	-0.444733	0.0170432	0.07783	-0.0492739	-0.182418	0.0669636	-0.0253585	10.0804	10.1582	10.0311	9.89798	10.1474	10.055	10.2302	10.1873	9.92898	9.87938	9.78542	10.2472	0.186057	0.702859	-0.141127	-1.02522	0.630705	0.0176739	1.18047	0.895638	-0.819353	-1.14874	-1.77261	1.29364	none	none	SGD:S000000501	Mal33p
YBR298C	MAL31	22	0.625888	7	0.809554	0.111339	0.0805454	-0.373646	0.233334	-0.474958	0.124406	-0.128228	0.0319124	1.03162	-0.33375	0.745773	-0.0974348	0.516897	0.90962	0.252547	0.732706	13.2613	13.1639	13.7782	14.171	13.5139	13.9941	13.3727	13.2445	13.4046	14.4043	13.0389	14.1185	-0.794921	-1.00959	0.343891	1.20913	-0.238516	0.819356	-0.549622	-0.832131	-0.479314	1.7232	-1.28493	1.09344	none	none	SGD:S000000502	Mal31p
YBR298C-A	YBR298C-A	16	0.996705	3	0.80161	0.602347	0.339848	-0.812794	-0.533045	-0.585788	-0.695921	-0.204875	-1.00035	0.104318	-1.13589	-0.51329	0.0576243	0.414789	1.23971	0.0522501	0.784978	9.7235	9.78112	10.1383	10.9632	9.77575	10.5085	10.3258	10.121	9.32549	10.4302	9.18996	9.81256	-0.56065	-0.447071	0.25691	1.88285	-0.457664	0.986562	0.626592	0.222778	-1.34513	0.832206	-1.61227	-0.385117	none	none	SGD:S000028606	Ybr298c-ap
YBR299W	MAL32	4	0.18316	11	0.980677	0.0334693	0.070631	0.267122	1.0056	-0.975403	0.499568	0.115963	0.0896841	0.222649	-1.04954	0.301013	0.0788015	-0.143969	-0.749486	-0.0406628	-0.165086	13.112	13.1908	12.968	12.3625	13.0713	12.9469	13.1454	13.2614	13.2351	13.3681	12.0959	13.4464	0.23761	0.434738	-0.122538	-1.63728	0.135889	-0.175364	0.321336	0.611426	0.545687	0.878308	-2.30415	1.07434	none	none	SGD:S000000503	Mal32p
YBR301W	DAN3	16	0.737322	6	0.306314	1.15095	0.736288	-0.925815	-0.404435	-1.04592	-0.219037	0.0492938	-1.34308	-0.263065	-1.7967	-0.418065	0.463952	0.733683	1.29232	0.400166	0.951918	10.902	11.366	11.6357	12.1944	11.3022	11.854	12.053	12.1023	10.7099	11.7899	10.2563	11.6349	-0.966583	-0.19518	0.253295	1.18212	-0.301237	0.616149	0.947069	1.02903	-1.28604	0.509676	-2.04027	0.251961	none	none	SGD:S000000505	Dan3p
YBR302C	COS2	11	0.490734	13	0.968576	-0.048255	0.263067	0.174066	1.02413	0.199517	1.02188	0.0858121	-0.146438	-0.226921	0.123807	0.241549	-0.22551	-0.368759	-1.29931	-0.123965	-0.828584	12.0412	11.8157	11.6724	10.7419	11.9172	11.2126	11.9929	12.0787	11.8465	11.766	12.1167	12.2345	0.603953	0.0694697	-0.270047	-2.47555	0.310141	-1.35988	0.489583	0.692968	0.14251	-0.0482447	0.783019	1.06208	none	none	SGD:S000000506	Cos2p
YCL001W	RER1	11	0.637128	13	0.608971	-0.0644534	0.0575806	0.188273	0.289318	0.286258	0.358634	0.147359	0.163214	0.0950204	0.465915	0.233133	0.0253251	-0.0895128	-0.258751	0.115204	-0.189954	9.27179	9.29711	9.18228	9.01304	9.38699	9.08183	9.20734	9.35469	9.37055	9.30236	9.67325	9.44047	-0.154599	-0.00788401	-0.673168	-1.65361	0.512804	-1.25505	-0.527993	0.325694	0.417543	0.0224835	2.17117	0.822605	none	none	SGD:S000000507	Rer1p
YCL001W-A	YCL001W-A	16	0.889861	7	0.999743	0.0290269	0.015974	-0.0240174	0.00384049	-0.026391	-0.0144877	-0.0134596	-0.0343242	0.0227306	-0.0424551	-0.00721537	-0.000406689	0.0187201	0.047917	0.0129629	0.0362992	8.73203	8.73162	8.75075	8.77995	8.74499	8.76833	8.76106	8.7476	8.72673	8.78379	8.7186	8.75384	-0.863684	-0.883296	0.0390218	1.44693	-0.238598	0.886709	0.53603	-0.113007	-1.11913	1.63213	-1.51121	0.188096	none	none	SGD:S000007221	Ycl001w-ap
YCL001W-B	YCL001W-B	16	0.561792	6	0.985265	0.17758	0.0814796	-0.229356	-0.13081	-0.201423	-0.127623	-0.18116	-0.236973	0.0557799	-0.344775	-0.00605067	-0.0850597	0.169962	0.36417	0.0342282	0.299152	9.17256	9.0875	9.34253	9.53673	9.20679	9.47172	9.35014	9.16898	9.11317	9.40592	9.00537	9.34409	-0.573554	-1.08947	0.457324	1.63526	-0.365948	1.2409	0.503526	-0.595268	-0.933797	0.841849	-1.58765	0.466826	none	none	SGD:S000007596	Ycl001w-bp
YCL002C	YCL002C	24	0.667063	8	0.817283	-0.0117921	0.0465982	0.0304503	0.29858	0.134326	0.180228	0.0287307	0.226824	0.271445	0.370671	0.327707	-0.0296596	0.184582	-0.0389273	0.224553	0.135687	9.18578	9.15612	9.37037	9.14686	9.41034	9.32147	9.17399	9.20272	9.40082	9.44544	9.54466	9.5017	-0.947441	-1.15421	0.339341	-1.21882	0.617995	-0.00151757	-1.02965	-0.829356	0.551621	0.862689	1.55443	1.25491	none	none	SGD:S000000508	Ycl002cp
YCL004W	PGS1	14	0.477694	6	0.994436	0.236082	0.101656	-0.0638826	-0.313924	-0.355728	-0.174021	0.0529932	-0.190656	-0.138939	-0.335314	-0.254245	0.187419	0.109308	0.411066	0.256496	0.155859	9.48821	9.67563	9.59752	9.89927	9.7447	9.64407	9.72429	9.77728	9.53363	9.58535	9.38898	9.47005	-0.953286	0.330161	-0.204744	1.86169	0.803198	0.114034	0.663402	1.0263	-0.642212	-0.288054	-1.63283	-1.07766	none	none	SGD:S000000510	Pgs1p
YCL005W	LDB16	14	0.817392	6	0.735801	0.537004	0.337263	0.00545794	-0.345567	0.0646648	-0.143917	0.168504	-0.441759	-0.152331	-0.234233	-0.413596	0.368245	0.0897874	0.73024	0.238107	0.267326	10.0974	10.4656	10.1872	10.8276	10.3355	10.3647	10.6344	10.8029	10.1926	10.4821	10.4001	10.2208	-1.34344	0.201613	-0.966719	1.72045	-0.344412	-0.221817	0.909682	1.61668	-0.943819	0.270541	-0.0730967	-0.825654	none	none	SGD:S000000511	Ldb16p
YCL005W-A	VMA9	14	0.356916	8	0.887203	0.297456	0.324632	-0.121494	-0.149501	0.287049	0.014237	0.182369	-0.502342	-0.169846	-0.101561	-0.212703	0.155193	-0.0833927	0.27711	-0.0911535	0.0705152	9.85362	10.0088	9.77023	10.1307	9.76247	9.92414	10.1511	10.3334	9.64873	9.98123	10.0495	9.93837	-0.571384	0.241571	-1.00822	0.880218	-1.04888	-0.202	0.986794	1.94211	-1.64465	0.0970806	0.454784	-0.127421	none	none	SGD:S000028508	Vma9p
YCL008C	STP22	6	0.36403	6	0.405982	0.471292	0.454504	0.350488	-0.50378	0.185407	-0.706098	0.345908	-0.597305	-0.678459	-0.438621	-1.28594	0.362696	-0.476501	0.296613	-0.152736	-0.108555	11.2368	11.5995	10.7603	11.5334	11.0841	11.1282	11.7081	12.054	11.1108	11.0296	11.2695	10.4221	-0.018114	0.813094	-1.11013	0.661648	-0.368147	-0.266893	1.06197	1.8547	-0.306903	-0.492887	0.0567596	-1.88509	none	none	SGD:S000000514	Stp22p
YCL009C	ILV6	9	0.684265	10	0.99984	-0.0271818	0.0757176	0.426395	0.0177454	1.13159	-0.177808	0.291152	-0.020679	-0.73909	0.349924	-0.489566	0.188252	-0.474256	-0.784017	-0.808845	-0.33894	13.2106	13.3988	12.7363	12.4265	12.4017	12.8716	13.1834	13.4745	13.1627	12.4443	13.5333	12.6938	0.594584	1.04394	-0.537449	-1.27684	-1.3361	-0.214453	0.529702	1.22467	0.480342	-1.23448	1.36496	-0.638874	none	none	SGD:S000000515	Ilv6p
YCL010C	SGF29	12	0.338011	8	0.90482	0.122423	0.137121	-0.0810421	-0.244241	0.351119	-0.13413	0.164259	0.0950975	0.0834323	0.492346	0.064843	0.149561	0.298563	0.450096	0.26365	0.321396	10.1954	10.3449	10.4939	10.6455	10.459	10.5168	10.3178	10.4821	10.4129	10.4012	10.8101	10.3826	-1.63807	-0.695126	0.244293	1.19968	0.0241781	0.388253	-0.866224	0.169389	-0.266658	-0.340204	2.2379	-0.457405	none	none	SGD:S000000516	Sgf29p
YCL011C	GBP2	10	0.432958	8	0.999827	-0.032364	0.0251163	0.150028	0.179611	0.360568	0.125799	0.228971	0.423483	0.286171	0.809204	0.324171	0.17149	0.241091	0.0741959	0.416271	0.166008	10.0429	10.2144	10.284	10.1171	10.4592	10.2089	10.0105	10.2395	10.434	10.2967	10.8197	10.3347	-1.13391	-0.342069	-0.0206954	-0.791319	0.788187	-0.367384	-1.28335	-0.226097	0.672049	0.038023	2.45308	0.213485	none	none	SGD:S000000517	Gbp2p
YCL012C	YCL012C	19	0.7505	4	0.482816	-0.224573	-0.0141707	-0.398665	-0.0302401	-0.637612	-0.254479	-0.241848	0.171733	0.286836	-0.461932	0.382261	-0.45225	0.345825	0.0925038	-0.0488924	0.412167	9.66732	9.21507	10.0131	9.75982	9.61843	10.0795	9.44275	9.2009	9.61448	9.72958	8.98082	9.82501	0.215988	-1.14536	1.25698	0.49444	0.0688136	1.45668	-0.460014	-1.18802	0.0569308	0.403413	-1.85051	0.690656	none	none	SGD:S000029705	Ycl012cp
YCL014W	BUD3	8	0.233381	8	0.938952	0.125624	-0.178191	-0.0190618	0.159107	0.381539	0.368688	-0.0395685	-0.37491	-0.0571233	0.0463507	-0.0404548	0.264247	-0.230223	-0.0906057	-0.209563	-0.283519	10.1164	10.3807	9.88621	10.0258	9.90687	9.83291	10.2421	10.2025	9.86715	10.1849	10.2884	10.2016	0.117846	1.54619	-1.12659	-0.371906	-1.01491	-1.41466	0.796887	0.583006	-1.22962	0.488117	1.04743	0.578215	none	none	SGD:S000000520	Bud3p
YCL016C	DCC1	8	0.130674	7	0.643157	0.0101731	0.0471779	0.130203	-0.000981204	0.0236948	0.0362921	0.0350197	-0.000150494	0.0124383	0.0648488	-0.0536934	-0.00198511	-0.120181	0.0235926	0.0513271	-0.0798124	9.20971	9.20773	9.08953	9.23331	9.26104	9.1299	9.21989	9.25491	9.21974	9.23232	9.28474	9.16619	0.0112802	-0.0242779	-2.14144	0.43388	0.93067	-1.41835	0.193505	0.820791	0.190809	0.416304	1.3551	-0.768272	none	none	SGD:S000000521	Dcc1p
YCL017C	NFS1	21	0.575537	4	0.945565	-0.403007	-0.0274415	-0.120743	-0.199765	-0.731962	-0.29543	-0.0702006	0.49018	1.34432	-0.0254693	0.864399	-0.445766	0.207917	1.14108	0.303486	0.756822	11.8361	11.3903	12.044	12.9772	12.1396	12.5929	11.4331	11.3629	11.9233	12.7774	11.4076	12.2975	-0.317413	-1.1076	0.0511524	1.70533	0.220564	1.02417	-1.03181	-1.15625	-0.162884	1.35121	-1.07695	0.500478	none	none	SGD:S000000522	Nfs1p
YCL018W	LEU2	7	0.712509	16	0.985098	-0.134721	0.772702	1.36336	-0.0886564	2.03625	0.136068	0.361624	0.153494	-0.622836	2.09114	-0.624727	-0.545798	-1.34459	-0.6689	-0.0798402	-0.895515	11.3826	10.8368	10.038	10.7137	11.3028	10.4871	11.2479	11.6095	11.4014	10.6251	13.339	10.6232	0.297868	-0.355862	-1.31262	-0.503307	0.20224	-0.774736	0.136507	0.569642	0.320354	-0.609495	2.64117	-0.61176	none	none	SGD:S000000523	Leu2p
YCL019W	YCL019W	13	0.164437	10	0.812299	0.0353625	0.617726	0.237354	-0.172514	0.889567	0.538762	0.255722	0.391734	0.30333	0.591978	0.452749	-0.326642	0.189743	0.511207	-0.262227	-0.05065	11.6941	11.3674	11.8838	12.2053	11.4318	11.6434	11.7294	11.9851	12.1211	12.0327	12.3214	12.1822	-0.6088	-1.66045	0.00209202	1.03707	-1.45306	-0.771871	-0.494948	0.32837	0.76627	0.481645	1.41097	0.962712	none	none	SGD:S000000524	Ycl019wp
YCL020W	YCL020W	14	0.142768	8	0.591614	0.331687	0.557064	-0.146137	-0.166816	0.595526	0.490685	-0.123235	-0.529866	-0.255012	-0.346699	-0.0236536	-0.348613	-0.0520424	0.243491	-0.610538	-0.182652	12.7082	12.3596	12.6562	12.9517	12.0977	12.5256	13.0399	12.9167	12.51	12.7849	12.6932	13.0162	0.0703827	-1.16311	-0.113759	0.931924	-2.08988	-0.575893	1.24399	0.807945	-0.630833	0.341678	0.017265	1.16029	none	none	SGD:S000000525	Ycl020wp
YCL021W-A	YCL021W-A	5	0.88053	9	0.986703	0.282919	0.242226	-0.287443	-0.302076	0.451993	-0.269338	0.0303749	-0.407833	-0.0903529	0.359034	-0.232392	0.0710685	0.16253	0.494642	0.189961	0.319866	9.17789	9.24896	9.34042	9.67253	9.36785	9.49776	9.46081	9.49119	9.05298	9.37046	9.81985	9.22842	-1.01493	-0.681305	-0.251953	1.3071	-0.123183	0.486639	0.313199	0.45579	-1.60132	-0.11095	1.99863	-0.777731	none	none	SGD:S000007549	Ycl021w-ap
YCL024W	KCC4	13	0.229351	13	0.536469	0.224098	0.359429	0.209615	0.332041	0.44494	0.292913	0.586662	0.0477854	0.518857	0.354301	0.296673	0.45133	0.0622685	0.410914	0.133458	0.227858	9.35435	9.80568	9.41662	9.76526	9.48781	9.58221	9.57845	10.1651	9.62623	10.0973	9.93275	9.87512	-1.41863	0.313903	-1.1796	0.158755	-0.90632	-0.543948	-0.55838	1.69365	-0.374946	1.43337	0.801681	0.580463	none	NonRibosomalTarget	SGD:S000000529	Kcc4p
YCL025C	AGP1	9	0.699522	10	0.830236	0.348624	-0.198188	1.46622	-0.250671	0.673284	0.044364	-0.0838284	-0.242332	-1.04993	0.258803	-1.28346	0.462984	-1.35993	-0.450632	-0.0658564	-0.979198	11.9453	12.4083	10.5854	11.4947	11.8794	10.9661	12.2939	12.2101	12.0516	11.244	12.5527	11.0105	0.349692	1.06882	-1.76262	-0.350252	0.247401	-1.17125	0.891193	0.760986	0.514791	-0.739607	1.29318	-1.10234	none	NonRibosomalTarget	SGD:S000000530	Agp1p
YCL026C-A	FRM2	5	0.3694	8	0.59599	0.101326	0.101758	-0.192972	-0.0694467	0.142101	-0.133465	0.020301	-0.139611	0.0242813	0.0692358	-0.0646307	0.0198693	0.154687	0.195054	0.0284609	0.17016	8.93615	8.95602	9.09084	9.13121	8.96461	9.10631	9.03748	9.05778	8.89787	9.06176	9.10671	8.97285	-1.16253	-0.907237	0.824944	1.3436	-0.796849	1.02376	0.139352	0.400186	-1.65443	0.451327	1.02892	-0.691047	none	none	SGD:S000000589	Frm2p
YCL026C-B	HBN1	14	0.321859	6	0.87024	0.338587	0.564049	-0.283604	-0.296246	0.134744	-0.236534	0.710992	-0.478495	-0.0892178	-0.0931465	-0.305306	0.48553	0.143695	0.545615	0.110696	0.269815	9.23836	9.72389	9.38206	9.78398	9.34906	9.50818	9.57695	10.2879	9.09845	9.48773	9.4838	9.27164	-0.888757	0.665471	-0.428776	0.857809	-0.534408	-0.0250526	0.195091	2.47104	-1.33662	-0.0905034	-0.10308	-0.782221	none	none	SGD:S000007548	Hbn1p
YCL027W	FUS1	16	0.993671	6	0.986844	0.553068	0.278176	-0.45009	-0.505282	-0.338426	-0.446822	-0.210381	-0.688584	-0.0768526	-0.734299	-0.389102	0.0645114	0.314574	0.981498	0.157195	0.610788	9.37531	9.43982	9.68988	10.3568	9.5325	9.9861	9.92838	9.718	9.23979	9.85153	9.19408	9.53928	-0.824799	-0.634072	0.105234	2.07698	-0.360055	0.980986	0.810338	0.188351	-1.22545	0.583124	-1.3606	-0.340035	none	none	SGD:S000000532	Fus1p
YCL028W	RNQ1	1	0.543676	12	0.950806	-0.0849299	-0.0346862	0.974582	0.304074	0.0997419	0.477073	0.0945078	-0.130328	-1.09527	-0.228384	-0.945034	0.044264	-1.18984	-1.48428	-0.413056	-1.50704	12.2976	12.3419	11.1078	10.8133	11.8846	10.7906	12.2127	12.3072	12.0824	11.1174	11.9843	11.2677	0.999221	1.07129	-0.938161	-1.41758	0.326654	-1.45464	0.860932	1.01482	0.648723	-0.922471	0.489061	-0.67784	none	none	SGD:S000000533	Rnq1p
YCL029C	BIK1	8	0.753826	9	0.996673	0.515693	0.337012	0.0202914	-0.494502	0.935437	-0.480087	0.246042	-0.864267	-0.730899	0.253687	-1.181	0.424723	-0.368866	0.279296	-0.166057	-0.185224	10.6408	11.0655	10.2719	10.9201	10.4747	10.4556	11.1565	11.4025	10.2922	10.4256	11.4102	9.97547	-0.141502	0.758196	-0.922877	0.450136	-0.493264	-0.533866	0.950901	1.4721	-0.879893	-0.597376	1.48829	-1.55084	none	none	SGD:S000000534	Bik1p
YCL030C	HIS4	8	0.319113	15	0.786315	-0.320819	0.2375	1.19049	-0.849487	2.50414	-1.56487	0.543564	-0.149416	-1.59081	1.92897	-1.24149	-0.0147547	-1.66073	-1.06214	-0.895989	0.00256482	11.7793	11.7645	10.1185	10.7171	10.8833	11.7818	11.4584	12.002	11.309	9.86764	13.3874	10.217	0.512977	0.498002	-1.17255	-0.565027	-0.396394	0.515581	0.187366	0.739049	0.0357182	-1.4272	2.14515	-1.07266	none	NonRibosomalTarget	SGD:S000000535	His4p
YCL031C	RRP7	23	0.534087	5	0.37454	0.0387673	0.150184	-0.475381	0.651312	0.128625	-0.448805	0.0394447	0.248183	1.03774	0.535143	0.493417	-0.0719717	0.762332	0.425197	0.445285	0.980989	9.89607	9.82409	10.6584	10.3213	10.3414	10.8771	9.93483	9.97428	10.183	10.9726	10.47	10.4283	-1.12144	-1.3103	0.878983	-0.00568448	0.0470262	1.45276	-1.01971	-0.916203	-0.368455	1.70341	0.384549	0.275057	ESRnegative	none	SGD:S000000536	Rrp7p
YCL032W	STE50	1	0.335864	7	0.698996	0.194141	0.0840647	0.366762	-0.207338	-0.411207	-0.27093	-0.386753	-0.537196	-0.722526	-0.897228	-1.12867	-0.276677	-0.709817	-0.321047	-0.29188	-0.6636	11.048	10.7714	10.3382	10.727	10.7562	10.3844	11.2422	10.8554	10.705	10.5197	10.345	10.1135	1.22853	0.373518	-0.965004	0.236401	0.326537	-0.822181	1.82848	0.633301	0.168392	-0.40433	-0.944208	-1.65943	none	none	SGD:S000000537	Ste50p
YCL033C	MXR2	3	0.684232	4	0.949363	0.0764199	0.200355	0.173818	-0.224445	-0.867175	-0.225316	-0.123905	-0.331742	-0.623782	-1.08636	-0.751685	-0.247841	-0.42914	-0.322918	-0.142762	-0.449949	10.1859	9.93806	9.75676	9.86298	10.0431	9.73595	10.2623	10.1384	9.93058	9.63853	9.17596	9.51063	1.09093	0.290123	-0.295681	0.0475385	0.629645	-0.362917	1.33785	0.937498	0.265949	-0.677674	-2.17232	-1.09095	none	none	SGD:S000000538	Ycl033cp
YCL034W	LSB5	3	0.278855	6	0.785281	-0.0350537	-0.0986133	-0.258443	-0.122929	-0.122006	-0.200842	-0.307266	-0.25568	-0.445099	-0.248249	-0.387457	-0.243706	-0.0322907	-0.357224	-0.161297	-0.221669	12.3021	12.0584	12.2698	11.9449	12.1408	12.0805	12.2671	11.9598	12.0114	11.822	12.0188	11.8796	1.52975	-0.0288947	1.32323	-0.754905	0.498163	0.112045	1.30556	-0.659584	-0.329664	-1.54111	-0.282136	-1.17246	none	none	SGD:S000000539	Lsb5p
YCL035C	GRX1	2	0.710381	11	0.911637	0.0142184	-0.035504	0.660916	1.11614	-0.896901	1.20232	-0.131198	-0.185331	-1.13774	-0.919438	-0.314439	-0.0814753	-0.832028	-2.23966	-0.00831846	-1.50254	12.5664	12.4849	11.7344	10.3267	12.5581	11.0638	12.5806	12.4494	12.3953	11.4429	11.6612	12.2662	0.834893	0.722565	-0.312212	-2.2529	0.823425	-1.23664	0.854496	0.673616	0.598983	-0.714095	-0.413119	0.420984	ESRpositive	none	SGD:S000000540	Grx1p
YCL036W	GFD2	14	0.62778	6	0.429293	0.28264	0.200587	0.065601	-0.314197	0.225246	-0.446417	0.123652	-0.169141	-0.145674	-0.264113	-0.415096	0.205706	0.0478989	0.451163	-0.206718	0.313962	9.56609	9.77179	9.61399	10.0173	9.35937	9.88005	9.84873	9.97238	9.67959	9.70305	9.58462	9.43363	-0.666922	0.338447	-0.43282	1.5381	-1.67724	0.867542	0.71446	1.3188	-0.1122	0.00248957	-0.57637	-1.31429	none	NonRibosomalTarget	SGD:S000000541	Gfd2p
YCL037C	SRO9	7	0.938096	16	0.573556	0.319716	0.297344	0.956931	-0.128632	3.141	-0.164526	0.501229	0.208452	-0.548438	2.23998	-0.593821	0.523601	-0.428763	-0.10009	-0.581299	-0.109579	10.6545	11.1781	10.2257	10.5544	10.0732	10.5449	10.9742	11.4754	11.1827	10.4258	13.2142	10.3804	-0.300048	0.32224	-0.809624	-0.419003	-0.99091	-0.430281	0.0799269	0.675627	0.327668	-0.57188	2.7421	-0.625817	ESRnegative	NonRibosomalTarget	SGD:S000000542	Sro9p
YCL038C	ATG22	3	0.434371	4	0.703616	-0.100421	0.0582796	0.165305	-0.615015	-0.815821	0.29103	-0.852258	-0.599133	-1.33278	-1.54824	-0.897683	-1.01096	-0.864858	-0.818184	-0.832841	-1.28913	11.6937	10.6827	10.8288	10.8755	10.8609	10.4046	11.5933	10.741	10.9942	10.2605	10.045	10.6956	1.85363	-0.258135	0.0470519	0.144547	0.113931	-0.839209	1.64387	-0.136396	0.392353	-1.14014	-1.59022	-0.231282	none	none	SGD:S000000543	Atg22p
YCL039W	GID7	17	0.285947	4	0.992714	0.161068	0.0613279	0.179155	0.196815	-1.50111	0.25267	0.0753125	0.511309	-0.170937	-1.09591	0.0188565	0.175052	0.493222	-0.206684	0.566272	-0.0727464	12.3404	12.5155	12.8336	12.1337	12.9067	12.2677	12.5015	12.5768	13.0128	12.3305	11.4056	12.5203	-0.249379	0.166326	0.921897	-0.740201	1.09537	-0.422133	0.133116	0.311964	1.34734	-0.272816	-2.46939	0.177895	none	none	SGD:S000000544	Gid7p
YCL040W	GLK1	3	0.356609	7	0.747178	0.0597087	0.020915	0.0851813	0.636613	-0.396847	0.119965	0.0224678	-0.0632008	-0.296164	-0.5699	-0.253867	0.0612614	-0.0886734	-0.873068	-0.113345	-0.314124	13.8651	13.9263	13.7764	12.992	13.7517	13.5509	13.9248	13.9472	13.8616	13.6286	13.3549	13.6709	0.630748	0.848403	0.3157	-2.47118	0.228044	-0.485305	0.842887	0.922713	0.618341	-0.209355	-1.18191	-0.0590798	ESRpositive	none	SGD:S000000545	Glk1p
YCL042W	YCL042W	17	0.560955	7	0.779084	0.0786312	0.0316123	-0.177444	-0.0245628	-0.43605	-0.125632	-0.0908202	-0.187656	-0.0470787	-0.479528	-0.184944	-0.0438013	0.0684195	0.0561153	0.0351529	0.0193198	10.2812	10.2374	10.3496	10.3373	10.3163	10.3005	10.3598	10.269	10.1721	10.3127	9.88028	10.1749	0.242637	-0.0903203	0.762731	0.6692	0.509853	0.389498	0.840356	0.149982	-0.586119	0.482485	-2.8048	-0.565502	ESRpositive	none	SGD:S000000547	Ycl042wp
YCL043C	PDI1	11	0.352902	13	0.996615	-0.0992255	0.116953	0.177574	1.10536	0.306269	0.75363	0.227762	0.0251781	0.598641	0.414727	0.330468	0.0115832	-0.251621	-0.605946	0.00923301	-0.522388	13.2552	13.2668	13.0035	12.6492	13.2644	12.7328	13.1559	13.3837	13.1811	13.7546	13.5707	13.4864	0.0931217	0.129306	-0.692912	-1.79978	0.121964	-1.53875	-0.216847	0.494653	-0.138194	1.65323	1.07871	0.815496	none	none	SGD:S000000548	Pdi1p
YCL044C	MGR1	11	0.258882	13	0.832072	0.544469	0.459717	0.30526	0.472717	0.284485	0.413564	0.130812	-0.2833	-0.146711	0.11312	-0.371916	0.215563	-0.044091	-0.0749585	0.373104	-0.24101	11.9568	12.1724	11.9127	11.8818	12.3299	11.7158	12.5013	12.6321	12.218	12.3545	12.6144	12.1293	-0.8229	-0.0982371	-0.971121	-1.07489	0.431371	-1.63311	1.00745	1.4472	0.0550764	0.514251	1.38773	-0.242824	none	none	SGD:S000000549	Mgr1p
YCL045C	EMC1	11	0.696433	10	0.334962	-0.0901218	-0.0283822	1.21708	0.563642	0.942319	1.03099	0.617329	0.704033	-0.320666	0.954907	0.121712	0.55559	-0.603172	-0.97443	-0.0775339	-0.999404	10.6483	11.2039	10.0451	9.67388	10.5708	9.64891	10.5582	11.1755	11.2622	10.2375	11.5131	10.6799	0.0760137	0.977189	-0.90234	-1.50453	-0.0497475	-1.54503	-0.0701653	0.931152	1.07179	-0.59029	1.47871	0.127253	ESRnegative	none	SGD:S000000550	Ycl045cp
YCL047C	YCL047C	14	0.613597	6	0.514647	0.204886	0.144776	-0.0815362	-0.191995	0.0295159	-0.105979	-0.0114268	-0.2779	-0.0764023	-0.0171067	-0.188741	0.0486834	0.00852247	0.320478	0.158263	0.122124	9.2217	9.27039	9.23023	9.54218	9.37997	9.34383	9.42659	9.41516	9.14869	9.35019	9.40948	9.23785	-0.980405	-0.54512	-0.904205	1.88504	0.434651	0.111526	0.85151	0.749341	-1.63323	0.168386	0.698556	-0.836047	none	none	SGD:S000000552	Ycl047cp
YCL048W	SPS22	16	0.995967	7	0.984542	0.112377	0.0634846	-0.106921	-0.07361	-0.10582	-0.112539	-0.0533587	-0.14926	-0.00168554	-0.185642	-0.0931699	-0.00446661	0.0700381	0.184301	0.0325548	0.131746	8.90841	8.90394	8.97845	9.09271	8.94097	9.04016	9.02079	8.96743	8.87153	9.0191	8.83515	8.92762	-0.670623	-0.730005	0.260506	1.77959	-0.23782	1.08089	0.823381	0.113998	-1.16097	0.800972	-1.64465	-0.415275	none	none	SGD:S000000553	Sps22p
YCL048W-A	YCL048W-A	19	0.534304	7	0.683688	-0.0981438	0.056887	-0.341565	-0.130104	-0.457716	0.0827869	-0.184314	-0.234983	-0.000485303	-0.345059	0.213519	-0.339344	0.00843862	0.0314753	0.0145139	0.0325887	9.2819	8.94255	9.29034	9.31337	9.29641	9.31449	9.18375	8.99944	8.94877	9.18327	8.8387	9.39727	0.627859	-1.20819	0.673517	0.798159	0.706388	0.804183	0.0968433	-0.900402	-1.17455	0.0942176	-1.77013	1.25211	none	none	SGD:S000087203	Ycl048w-ap
YCL049C	YCL049C	17	0.205634	4	0.981718	0.123578	0.00993166	0.189692	-0.205062	-1.38108	0.479814	0.351144	-0.0982921	-0.204016	-1.08553	0.301678	0.46479	-0.164406	0.124624	0.419131	-0.0545577	10.4938	10.9586	10.3294	10.6184	10.9129	10.4392	10.6174	10.9685	10.5191	10.4134	9.53184	10.9191	-0.166868	1.00231	-0.580433	0.146624	0.887458	-0.304109	0.143992	1.0273	-0.103262	-0.369212	-2.58667	0.902866	none	none	SGD:S000000554	Ycl049cp
YCL050C	APA1	24	0.384839	11	0.664284	0.104918	0.16987	-0.652098	1.29027	0.335856	0.868366	0.0256541	-0.0277153	1.23186	0.801868	1.40443	-0.0392985	0.729301	0.0465117	0.570929	0.640978	9.77461	9.73531	10.5039	9.82112	10.3455	10.4156	9.87953	9.90519	9.85182	11.1114	10.6814	11.284	-0.932147	-1.00524	0.424314	-0.845638	0.129752	0.260039	-0.737006	-0.68929	-0.788555	1.55419	0.754427	1.87516	none	none	SGD:S000000555	Apa1p
YCL051W	LRE1	21	0.489969	6	0.967575	0.212997	0.224203	-0.513945	-0.226168	-0.535234	-0.0186354	-0.0971498	-0.0305325	0.587709	-0.127831	0.444879	-0.108355	0.69641	1.02687	0.620401	0.676511	10.3998	10.2915	11.0962	11.4267	11.0202	11.0763	10.6128	10.5157	10.5823	11.2005	10.485	11.0577	-1.11671	-1.40905	0.76218	1.65376	0.55711	0.708495	-0.542051	-0.804158	-0.624427	1.04357	-0.886936	0.658217	none	none	SGD:S000000556	Lre1p
YCL052C	PBN1	19	0.95454	4	0.996959	-0.137161	-0.0606318	-0.447369	-0.159357	-1.00181	-0.275876	-0.523255	-0.238611	0.0732715	-0.929113	0.123504	-0.599784	0.0715964	0.0954675	-0.0644664	0.262219	12.0484	11.4486	12.12	12.1439	11.984	12.3106	11.9113	11.388	11.6726	11.9845	10.9821	12.0348	0.550555	-1.00209	0.735895	0.797689	0.383673	1.22935	0.195489	-1.15905	-0.422198	0.385165	-2.20968	0.5152	none	none	SGD:S000000557	Pbn1p
YCL054W	SPB1	7	0.638479	10	0.998125	0.159965	0.0173942	0.533922	0.0794034	1.41389	-0.131158	0.12193	0.333102	-0.0203528	0.920491	-0.156723	0.264501	-0.0408543	0.060209	-0.333439	0.1344	9.76643	10.0309	9.72557	9.82663	9.43299	9.90083	9.92639	10.0483	10.2595	9.90604	10.8469	9.76967	-0.539538	0.22393	-0.657462	-0.365748	-1.50199	-0.1516	-0.0778074	0.274137	0.883674	-0.136555	2.57914	-0.530179	ESRnegative	none	SGD:S000000559	Spb1p
YCL055W	KAR4	2	0.410057	7	0.535704	-0.050603	0.0104266	0.137951	0.134488	0.0368959	0.143614	-0.0459871	0.0331905	-0.028495	0.0365166	-0.0284671	-0.107017	-0.155363	-0.213586	-0.0509823	-0.222684	9.27878	9.17176	9.12342	9.0652	9.2278	9.0561	9.22818	9.18219	9.26137	9.19968	9.26469	9.19971	1.2267	-0.223221	-0.878249	-1.66708	0.535963	-1.79034	0.541102	-0.0819563	0.990784	0.155036	1.03585	0.155415	none	none	SGD:S000000560	Kar4p
YCL056C	YCL056C	23	0.397987	7	0.906359	0.208006	0.129569	-0.246753	0.357366	-0.184954	0.370369	-0.183769	-0.144567	0.600693	-0.243501	0.532816	-0.105331	0.310193	0.451334	0.149459	0.370453	9.89176	9.78643	10.202	10.3431	10.0412	10.2622	10.0998	9.916	9.9552	10.7005	9.85627	10.6326	-0.833778	-1.18674	0.205664	0.678621	-0.332948	0.407593	-0.136758	-0.752559	-0.621196	1.87614	-0.95272	1.64868	none	none	SGD:S000000561	Ycl056cp
YCL057C-A	YCL057C-A	1	0.585683	12	0.938381	0.153703	0.192384	0.432508	0.0378403	-0.619198	0.178402	0.407494	-0.390799	-0.682795	-0.648682	-0.646585	0.368814	-0.669603	-0.566932	0.124219	-0.671283	10.3974	10.7663	9.72784	9.83051	10.5217	9.72616	10.5511	10.9586	10.1603	9.86835	9.90246	9.90456	0.475709	1.33367	-1.08197	-0.843128	0.764677	-1.08588	0.833264	1.78121	-0.0758384	-0.755101	-0.675746	-0.670867	none	none	SGD:S000007547	Ycl057c-ap
YCL057W	PRD1	1	0.486012	12	0.997417	-0.0945117	-0.284327	0.481786	0.311832	-0.727309	0.308534	0.266092	0.00248904	-0.187025	-0.663291	-0.472763	0.455907	-0.573809	-0.593368	-0.0304939	-0.875809	10.8177	11.2736	10.2439	10.2243	10.7872	9.94188	10.7232	10.9893	10.7257	10.5362	10.0599	10.2504	0.666356	1.79183	-0.750172	-0.798456	0.591078	-1.4957	0.433041	1.08993	0.439185	-0.0286556	-1.20439	-0.734041	none	none	SGD:S000000562	Prd1p
YCL058W-A	YCL058W-A	16	0.636418	6	0.984258	0.338983	0.14195	-0.190743	-0.215239	0.039365	-0.222753	-0.222628	-0.475191	-0.067442	-0.34598	-0.315498	-0.0255954	0.0545354	0.48678	-0.046362	0.246238	9.29212	9.26652	9.34666	9.7789	9.24576	9.53836	9.6311	9.40847	9.15591	9.56366	9.28512	9.31561	-0.59393	-0.73184	-0.300087	2.0289	-0.843733	0.73283	1.23255	0.0330018	-1.32783	0.869165	-0.63163	-0.467388	none	none	SGD:S000028518	Ycl058w-ap
YCL059C	KRR1	7	0.821823	10	0.999959	-0.136387	0.0792546	0.57041	0.216753	1.3535	0.0871581	-0.0336153	0.11148	-0.170422	0.822546	-0.307949	-0.249257	-0.595317	-0.523562	-0.667343	-0.531495	9.80507	9.55581	9.20975	9.28151	9.13773	9.27357	9.66868	9.63507	9.78016	9.49826	10.4912	9.36073	0.669327	-0.00628521	-0.944283	-0.749789	-1.13951	-0.771291	0.299649	0.208535	0.601815	-0.16228	2.52916	-0.535049	ESRnegative	none	SGD:S000000564	Krr1p
YCL061C	MRC1	8	0.488971	8	0.996051	-0.0153668	0.158435	0.220731	-0.0562325	0.55457	0.0210777	0.208215	-0.134662	-0.248289	0.293356	-0.248116	0.0344129	-0.37076	-0.207423	-0.27658	-0.28456	9.4796	9.51401	9.10884	9.27218	9.20302	9.19504	9.46423	9.67245	9.32957	9.21594	9.75759	9.21612	0.535599	0.702323	-1.26067	-0.469332	-0.804385	-0.843048	0.46115	1.46991	-0.191266	-0.741768	1.88241	-0.74093	none	none	SGD:S000000566	Mrc1p
YCL063W	VAC17	5	0.511458	9	0.996076	0.458844	-0.335943	-0.495981	-0.500262	0.981698	-0.12725	-0.0824378	-1.12967	-0.500684	0.213892	-0.601534	0.712349	-0.174847	0.458422	-0.308962	-0.0154402	10.3841	11.0964	10.2092	10.8425	10.0751	10.3686	10.8429	10.7605	9.71324	10.3422	11.0568	10.2414	-0.260439	1.42085	-0.673114	0.821533	-0.989655	-0.296881	0.822528	0.627958	-1.84373	-0.35919	1.32736	-0.597218	none	none	SGD:S000000568	Vac17p
YCL064C	CHA1	3	0.30413	3	0.361408	-0.0832292	-1.43632	-0.174756	-1.44409	-0.0363694	-0.294521	-1.07212	0.391157	-2.1122	-2.71099	-1.55937	0.280973	0.482684	-0.751341	-2.75785	-1.34808	12.3385	12.6195	12.8212	11.5872	9.58069	10.9905	12.2553	11.1832	12.6465	10.1431	9.54432	10.6959	0.812075	1.04697	1.2156	0.183951	-1.4935	-0.314927	0.742495	-0.153801	1.0695	-1.02331	-1.52391	-0.561147	none	none	SGD:S000000569	Cha1p
YCL066W	HMLALPHA1	16	0.998426	6	0.562299	0.703591	0.395496	-0.75393	-0.579894	-0.455221	-0.567163	-0.278216	-1.07602	0.00106081	-1.04832	-0.527265	0.0298789	0.381503	1.28455	0.110496	0.743489	9.66977	9.69965	10.0513	10.9543	9.78027	10.4133	10.3734	10.0951	9.29735	10.3744	9.32505	9.8461	-0.65967	-0.598119	0.126233	1.98652	-0.432045	0.87193	0.78974	0.21661	-1.42688	0.791925	-1.36981	-0.296435	none	none	SGD:S000000571	Hmlalpha1p
YCL067C	HMLALPHA2	22	0.621699	7	0.972363	-0.145814	0.0118595	-0.329909	0.0892109	-0.241402	0.381653	-0.235716	0.0271862	0.653221	-0.0163417	0.709241	-0.393389	0.211282	0.418196	0.0792465	0.181774	9.71635	9.32296	9.92764	10.1345	9.7956	9.89813	9.57054	9.33482	9.59773	10.2238	9.5542	10.2798	-0.196033	-1.41397	0.458095	1.0987	0.0493145	0.366739	-0.647472	-1.37725	-0.563304	1.3749	-0.698066	1.54834	none	none	SGD:S000000572	Hmlalpha2p
YCL068C	YCL068C	16	0.609701	6	0.717166	1.006	0.471738	-0.329699	-0.527926	-0.740689	-0.412961	-0.378263	-1.2168	-0.540297	-1.6437	-0.926998	0.156001	0.118899	0.993631	0.102992	0.491964	10.6448	10.8008	10.7637	11.6385	10.7478	11.1368	11.6508	11.2726	10.434	11.1105	10.0071	10.7238	-0.557229	-0.230578	-0.308267	1.52333	-0.341573	0.472895	1.54924	0.757194	-0.998623	0.41791	-1.8925	-0.391803	none	none	SGD:S000000573	Ycl068cp
YCL069W	VBA3	16	0.992207	6	0.997416	0.17861	0.0879979	-0.193657	-0.15422	-0.145183	-0.197695	-0.112761	-0.277577	0.0918082	-0.314734	-0.153668	-0.0221493	0.0946905	0.424639	0.00905912	0.222637	9.04725	9.0251	9.14194	9.47189	9.05631	9.26989	9.22586	9.1131	8.94828	9.31767	8.91112	9.07219	-0.53167	-0.668389	0.0528179	2.08946	-0.475751	0.84258	0.57082	-0.125212	-1.14255	1.13752	-1.37191	-0.377711	none	none	SGD:S000000574	Vba3p
YCL073C	YCL073C	16	0.99875	6	0.999926	0.264242	0.119719	-0.288709	-0.191643	-0.199076	-0.187446	-0.16092	-0.412674	0.0623243	-0.432447	-0.173281	-0.0163966	0.140277	0.518209	0.0308711	0.278407	9.10975	9.09335	9.25002	9.62796	9.14062	9.38815	9.37399	9.21307	8.96131	9.43631	8.94154	9.20071	-0.588456	-0.670004	0.10921	1.98885	-0.434918	0.796199	0.725749	-0.0745846	-1.32668	1.03572	-1.42502	-0.13606	none	none	SGD:S000000575	Ycl073cp
YCR002C	CDC10	7	0.615068	10	0.549092	-0.153847	-0.137645	0.227069	0.0425265	0.716057	0.0791106	0.110403	-0.0375787	-0.19715	0.629082	-0.184636	0.094201	-0.418494	-0.393523	-0.240821	-0.417594	9.34365	9.43786	8.92516	8.95013	9.10283	8.92606	9.18981	9.30021	9.15223	8.99266	9.81889	9.00517	0.623129	0.979029	-0.957978	-0.863634	-0.286714	-0.954575	0.0418839	0.458995	-0.100092	-0.702965	2.41861	-0.655688	none	none	SGD:S000000595	Cdc10p
YCR003W	MRPL32	6	0.69695	8	0.656013	0.0714199	0.0365626	0.0470172	-0.0163394	0.0601272	-0.00895033	0.171365	-0.0310164	-0.0284394	0.119064	-0.0682556	0.206222	-0.00661367	0.05932	0.130357	0.0121146	8.91349	9.11971	8.90687	8.97281	9.04384	8.9256	8.98491	9.15627	8.95389	8.95647	9.10397	8.91665	-0.941355	1.40546	-1.01662	-0.266291	0.542114	-0.80349	-0.128593	1.82155	-0.481561	-0.452235	1.22636	-0.905345	none	none	SGD:S000000596	Mrpl32p
YCR004C	YCP4	3	0.881019	4	0.999756	-0.0145273	-0.384445	-0.254854	0.112238	-1.41155	-0.172428	0.0236877	-0.160673	-1.18148	-1.64288	-0.746422	0.393606	0.0796529	-1.30825	-0.245853	-0.588521	12.7407	13.1343	12.8203	11.4324	12.4948	12.1522	12.7262	12.7499	12.5655	11.5447	11.0833	11.9797	0.705784	1.31585	0.829242	-1.32194	0.324723	-0.206397	0.683267	0.719982	0.43423	-1.14798	-1.86312	-0.473654	ESRpositive	none	SGD:S000000597	Ycp4p
YCR005C	CIT2	3	0.303197	12	0.450384	-0.137842	0.130627	1.22367	-1.23877	-0.164674	0.0206674	0.0667048	0.355125	-1.76285	-0.885635	-0.533532	-0.201764	-1.00639	-0.661926	-0.858803	-0.692041	13.6269	13.4252	12.6206	12.965	12.7681	12.9349	13.4891	13.5558	13.8442	11.7262	12.6035	12.9556	0.993972	0.650575	-0.718864	-0.132604	-0.467682	-0.183859	0.759369	0.872899	1.36378	-2.24095	-0.747952	-0.148684	none	none	SGD:S000000598	Cit2p
YCR007C	YCR007C	19	0.458596	5	0.734241	-0.790307	0.0658092	-0.957815	-0.213771	-0.633384	0.219732	-0.792154	-0.50719	0.0256168	-0.819012	0.53763	-1.64827	-0.339682	-0.550919	-0.975934	-0.472409	11.0197	9.37144	10.68	10.4688	10.0438	10.5473	10.2294	9.43725	9.72221	10.255	9.41039	10.767	1.50892	-1.39315	0.910854	0.538934	-0.209381	0.677165	0.117449	-1.27728	-0.775549	0.162552	-1.32457	1.06404	none	none	SGD:S000000600	Ycr007cp
YCR008W	SAT4	21	0.679532	6	0.762406	-0.239076	0.00701119	-0.37693	-0.291324	-0.58778	-0.347632	0.0238345	0.226654	1.66084	0.385756	1.1896	-0.222253	0.364508	1.71309	0.73446	1.29816	11.5014	11.2792	11.866	13.2145	12.2359	12.7996	11.2624	11.2862	11.489	12.9232	11.6481	12.452	-0.703188	-1.0189	-0.185392	1.73032	0.340137	1.14089	-1.0428	-1.00895	-0.720833	1.31648	-0.494824	0.647067	none	none	SGD:S000000601	Sat4p
YCR009C	RVS161	4	0.361791	4	0.840841	-0.562068	-0.0475665	-0.390564	-0.0200867	-0.805547	0.384282	-0.234711	-0.191039	0.018006	-0.186324	0.208712	-0.749212	-0.362543	-0.523975	0.0571555	-0.737638	10.9965	10.2473	10.634	10.4725	11.0537	10.2589	10.4344	10.1997	10.2434	10.4524	10.2481	10.6432	1.73229	-0.831801	0.491529	-0.060955	1.9279	-0.79219	-0.191323	-0.994592	-0.84513	-0.1297	-0.828994	0.522969	none	none	SGD:S000000602	Rvs161p
YCR010C	ADY2	17	0.941408	2	0.996923	0.130512	-0.575498	0.0120002	-0.98577	-3.99263	-0.527655	-0.971465	0.0894096	-0.953952	-4.68061	-0.606866	-0.265454	0.207922	0.16233	-0.55747	0.0513015	13.8927	13.6272	14.1006	14.055	13.3352	13.944	14.0232	13.0517	14.1126	13.0693	9.34259	13.4163	0.426952	0.22522	0.584962	0.550315	0.00330179	0.465939	0.526135	-0.212131	0.594082	-0.198822	-3.0309	0.0649464	none	none	SGD:S000000603	Ady2p
YCR011C	ADP1	2	0.664483	12	0.999931	-0.178637	-0.155475	0.75806	0.276521	-0.70946	0.532512	0.0930212	0.835773	-0.663556	-0.187367	0.0210462	0.0698589	-0.100924	-1.11871	0.343456	-0.690103	10.921	10.9909	10.8201	9.8023	11.2645	10.2309	10.7424	10.8354	11.5782	10.0788	10.555	10.7634	0.41598	0.5572	0.211962	-1.8455	1.11028	-0.979065	0.0548647	0.242907	1.74438	-1.28651	-0.323899	0.0974097	none	none	SGD:S000000604	Adp1p
YCR012W	PGK1	2	0.700456	14	0.988459	-0.219817	0.425177	1.92687	1.31075	1.22512	2.63226	0.440272	0.356165	-2.98201	0.275258	-0.966459	-0.204722	-1.79053	-4.51258	-1.16968	-3.81854	13.8955	13.6908	12.105	9.38293	12.7258	10.077	13.6757	14.116	14.0319	10.6937	13.9509	12.7092	0.781225	0.658918	-0.288488	-1.91472	0.0824232	-1.50008	0.6499	0.912932	0.862684	-1.13164	0.814348	0.0725083	none	none	SGD:S000000605	Pgk1p
YCR014C	POL4	18	0.58485	7	0.947067	0.112935	0.0886912	0.0922491	0.0473531	-0.539794	-0.160986	-0.284794	0.157097	-0.134009	-0.198327	-0.0354746	-0.26055	0.177783	-0.0684268	0.454402	0.238447	9.81331	9.55276	9.99109	9.74488	10.2677	10.0518	9.92625	9.64145	10.0833	9.79224	9.72792	9.89077	-0.297273	-1.58147	0.578985	-0.634535	1.94238	0.877985	0.259363	-1.14433	1.03366	-0.401141	-0.71815	0.0845158	none	none	SGD:S000000607	Pol4p
YCR015C	YCR015C	14	0.274204	8	0.633355	0.0325597	0.0127959	0.0445799	-0.0843052	0.0638093	-0.116992	-0.0716788	-0.119954	-0.113762	-0.119157	-0.232021	-0.051915	-0.131974	0.0031026	-0.150406	-0.0824695	9.19232	9.1404	9.06034	9.19542	9.04191	9.10985	9.22488	9.1532	9.10492	9.11112	9.10572	8.99286	1.08282	0.311768	-0.877283	1.1289	-1.15104	-0.142031	1.5664	0.501815	-0.215175	-0.123216	-0.203336	-1.87961	none	none	SGD:S000000608	Ycr015cp
YCR016W	YCR016W	7	0.630109	8	0.548559	0.0821631	0.0347253	0.106766	-0.037872	0.742995	-0.0325384	0.00688443	-0.14167	-0.166052	0.459173	-0.239043	0.0543222	-0.166272	-0.0460172	-0.201659	-0.124341	9.18262	9.23694	9.01634	9.1366	8.98096	9.05828	9.26478	9.27166	9.12311	9.09873	9.72395	9.02574	0.0301719	0.3045	-0.809504	-0.202216	-0.988207	-0.597752	0.445096	0.479863	-0.270336	-0.39347	2.76393	-0.762072	ESRnegative	none	SGD:S000000609	Ycr016wp
YCR017C	CWH43	11	0.563315	10	0.897084	-0.288635	0.0579346	0.675729	0.0786502	0.753391	0.660932	0.640095	0.523099	-0.269398	0.794508	0.473765	0.293525	-0.441265	-0.636683	-0.247518	-0.475803	11.3416	11.6351	10.9003	10.7049	11.094	10.8657	11.0529	11.693	11.576	10.7835	11.8474	11.5267	0.225728	0.963633	-0.883586	-1.37486	-0.396518	-0.970412	-0.499884	1.10928	0.815157	-1.17714	1.49746	0.691134	none	none	SGD:S000000610	Cwh43p
YCR018C	SRD1	16	0.723809	7	0.999608	0.0464094	0.0362569	-0.0819489	-0.0373386	-0.0371418	-0.0221536	-0.0158974	-0.0755991	0.0332305	-0.0661066	0.0204531	-0.00574483	0.0527593	0.116978	0.0174447	0.0890162	8.8398	8.83406	8.89256	8.95678	8.85725	8.92882	8.88621	8.87031	8.81061	8.91944	8.82011	8.90666	-0.804602	-0.929251	0.340146	1.73355	-0.426095	1.12683	0.20237	-0.142564	-1.43795	0.923391	-1.23198	0.646153	none	none	SGD:S000000611	Srd1p
YCR019W	MAK32	7	0.29984	8	0.998307	-0.0484465	0.018551	0.0801498	0.025559	0.134392	0.0446799	-0.0534501	-0.0232945	-0.0466121	0.131364	-0.0953837	-0.120448	-0.151891	-0.120618	-0.0514747	-0.18851	9.24789	9.12744	9.096	9.12727	9.19642	9.05938	9.19944	9.14599	9.17615	9.15283	9.33081	9.10406	1.14445	-0.491714	-0.918841	-0.494024	0.445217	-1.41628	0.486353	-0.239717	0.169918	-0.146828	2.27081	-0.809346	none	none	SGD:S000000612	Mak32p
YCR020C	PET18	24	0.259525	7	0.605215	0.123429	0.0361111	-0.205494	0.106203	0.0132157	0.637023	0.0161997	0.0738281	0.172567	-0.0195425	0.832567	0.103517	0.402751	0.189793	0.0906706	0.318973	9.131	9.23452	9.53375	9.3208	9.22167	9.44998	9.25443	9.27063	9.32826	9.427	9.23489	10.087	-0.969793	-0.557498	0.634309	-0.213874	-0.608665	0.300633	-0.478193	-0.413672	-0.184146	0.209119	-0.556028	2.83781	none	none	SGD:S000000613	Pet18p
YCR020C-A	MAK31	24	0.0950491	7	0.756727	0.00389348	0.0731458	0.0516644	0.0642944	-0.0156114	0.454571	-0.0964421	0.101867	-0.0870433	-0.30602	0.379528	-0.165694	0.0540963	-0.147444	-0.286515	-0.0711489	9.75915	9.59345	9.81324	9.6117	9.47263	9.688	9.76304	9.6666	9.86491	9.676	9.45702	10.1426	0.271784	-0.626699	0.565123	-0.527737	-1.28185	-0.114023	0.292897	-0.230064	0.845275	-0.179099	-1.36651	2.3509	none	none	SGD:S000000614	Mak31p
YCR020W-B	HTL1	12	0.462513	8	0.997218	0.0156283	0.0195288	0.0128655	0.0361937	0.144757	0.07558	0.00978932	0.00225917	0.0453507	0.156851	0.0832481	0.00588885	0.005022	0.0247853	0.027723	0.0232964	8.81937	8.82526	8.82439	8.84416	8.8471	8.84267	8.835	8.84479	8.83726	8.88035	8.99185	8.91825	-0.798079	-0.680089	-0.697458	-0.301478	-0.242617	-0.33131	-0.484948	-0.288808	-0.439683	0.423704	2.65775	1.18302	none	none	SGD:S000006439	Htl1p
YCR021C	HSP30	25	0.173216	12	0.771947	-0.117132	0.401533	1.9994	0.956247	-0.902587	1.0807	-1.34704	-0.213256	0.151971	-1.01998	0.512029	-1.8657	-2.32979	-0.921408	-0.234526	-0.685805	13.4484	11.5826	11.1186	12.5269	13.2138	12.7625	13.3312	11.9842	13.118	13.4832	12.3112	13.8433	0.859089	-1.36284	-1.91553	-0.238245	0.579784	0.0423416	0.719593	-0.88464	0.465619	0.90058	-0.495134	1.32938	none	none	SGD:S000000615	Hsp30p
YCR023C	YCR023C	18	0.707532	7	0.944307	-0.208661	0.071232	0.0953426	-0.189618	-0.524127	0.0750876	0.134282	0.520534	-0.0605263	0.0423446	0.469111	-0.14561	0.216531	-0.0795694	0.357811	0.185363	10.7223	10.5767	10.9388	10.6427	11.0801	10.9077	10.5136	10.6479	11.0342	10.4531	10.556	10.9828	-0.146245	-0.80433	0.832362	-0.505858	1.47088	0.6915	-1.08929	-0.482397	1.26326	-1.36283	-0.897909	1.03086	none	none	SGD:S000000617	Ycr023cp
YCR024C	SLM5	14	0.3599	7	0.999767	0.138809	0.00122964	-0.111521	-0.0011301	-0.113648	-0.0230259	0.058622	-0.176276	0.0870444	-0.0490985	-0.0133407	0.196201	0.0740539	0.226983	0.203359	0.148494	9.23972	9.43593	9.31378	9.46671	9.44308	9.38822	9.37853	9.43716	9.20226	9.46558	9.32943	9.36519	-1.52455	0.734515	-0.671888	1.08894	0.816927	0.185215	0.073699	0.748674	-1.95594	1.07593	-0.491621	-0.0799057	none	none	SGD:S000000618	Slm5p
YCR024C-A	PMP1	11	0.560156	14	0.999422	-0.0119256	-0.0550092	1.92568	1.96506	1.65757	1.95371	-0.314154	-0.369161	-0.746427	-0.0495039	-0.493024	-0.27107	-2.30676	-2.72341	-1.719	-2.45866	12.4566	12.1855	10.1498	9.73318	10.7376	9.99793	12.4447	12.1305	12.0755	11.6982	12.3952	11.9516	0.925825	0.664466	-1.29829	-1.70001	-0.731584	-1.44475	0.914326	0.611428	0.558391	0.194642	0.866596	0.438966	none	NonRibosomalTarget	SGD:S000000619	Pmp1p
YCR024C-B	YCR024C-B	11	0.540386	14	0.999851	0.198389	0.216898	1.6261	1.81701	1.29153	1.71083	-0.127506	-0.461738	-0.530736	-0.237056	-0.443973	-0.146015	-1.88945	-2.14936	-1.33019	-1.95641	13.3787	13.2327	11.4892	11.2293	12.0485	11.4223	13.5771	13.4496	13.1153	13.0463	13.34	13.1331	0.759477	0.594824	-1.37115	-1.66423	-0.740505	-1.44666	0.983189	0.839407	0.462514	0.384708	0.715874	0.482546	none	none	SGD:S000028818	Ycr024c-bp
YCR026C	NPP1	24	0.570971	13	0.729573	-0.0751175	0.134754	0.346144	0.505354	-0.151894	0.571064	-0.039687	0.427445	0.281163	0.190029	0.489385	-0.249558	0.00618376	-0.299309	0.266805	-0.156796	10.6176	10.3681	10.6238	10.3183	10.8844	10.4608	10.5425	10.5028	10.97	10.8237	10.7326	11.0319	-0.165917	-1.23456	-0.139437	-1.44759	0.976578	-0.837338	-0.487579	-0.657524	1.3428	0.716395	0.326148	1.60803	none	none	SGD:S000000621	Npp1p
YCR027C	RHB1	13	0.477153	8	0.974449	0.00810015	-0.0330668	0.0524902	0.157744	0.149059	0.180642	0.107487	0.129052	0.157247	0.22117	0.160912	0.148654	0.0846616	0.00760329	0.080211	-0.0116296	9.22533	9.37398	9.30999	9.23293	9.30554	9.2137	9.23343	9.34091	9.36248	9.39067	9.4546	9.39434	-1.18934	0.681613	-0.123793	-1.09365	-0.179809	-1.33571	-1.08739	0.265435	0.536847	0.891718	1.69624	0.937838	none	none	SGD:S000000622	Rhb1p
YCR028C	FEN2	23	0.295427	7	0.960707	0.310771	0.175623	-0.122975	0.250315	-0.218531	0.271124	0.19856	0.44867	0.597408	0.130029	0.639066	0.333708	0.882415	0.657864	0.659332	0.678713	10.9453	11.279	11.8277	11.6032	11.6046	11.624	11.2561	11.4546	11.7047	11.8535	11.3861	11.8951	-2.08579	-0.907782	1.02919	0.236506	0.241688	0.310105	-0.988751	-0.287825	0.595078	1.12013	-0.52974	1.26719	none	none	SGD:S000000623	Fen2p
YCR028C-A	RIM1	1	0.700254	8	0.890375	-0.151677	-0.151495	0.107726	-0.0272985	0.109417	-0.0476333	-0.0479155	-0.0877989	-0.349686	-0.00850884	-0.339598	-0.0480974	-0.347201	-0.474064	-0.269603	-0.443641	9.32602	9.27793	8.97882	8.85196	9.05642	8.88238	9.17435	9.12643	9.08655	8.82466	9.16584	8.83475	1.59137	1.31523	-0.402005	-1.13036	0.0435089	-0.955693	0.720556	0.44546	0.216478	-1.28709	0.671704	-1.22917	none	none	SGD:S000007222	Rim1p
YCR030C	SYP1	3	0.780171	4	0.851657	-0.044774	-0.199088	-0.391859	-0.383618	-0.791253	0.0667695	-0.11795	-0.0907065	-0.974339	-0.896878	-0.441691	0.0363647	0.256379	-0.635495	-0.150399	-0.553235	11.8979	11.9343	12.1543	11.2624	11.7475	11.3447	11.8531	11.7352	11.7624	10.8788	10.9562	11.4114	0.794394	0.884749	1.43142	-0.784611	0.4207	-0.580221	0.683145	0.390077	0.457768	-1.73778	-1.54532	-0.41432	none	none	SGD:S000000626	Syp1p
YCR031C	RPS14A	11	0.899954	14	0.999992	-0.121119	0.160745	0.712692	1.71533	1.47073	1.41459	0.595677	0.419089	0.767458	1.33779	0.842794	0.313813	-0.414722	-1.06899	-0.25406	-0.692919	11.4749	11.7887	11.0602	10.4059	11.2209	10.782	11.3538	11.9495	11.7729	12.1213	12.6916	12.1966	-0.144211	0.341009	-0.785458	-1.7971	-0.537041	-1.21561	-0.331487	0.589554	0.316513	0.855163	1.73702	0.971648	ESRnegative	RibosomalTarget	SGD:S000000627	Rps14ap
YCR032W	BPH1	4	0.679895	12	0.997853	0.0719873	0.230404	0.874883	0.102805	-0.89603	0.395404	-0.431127	0.297659	-0.630186	-0.932948	-0.100124	-0.589544	-0.505237	-0.661003	0.0350692	-0.42354	10.8312	10.2416	10.3259	10.1701	10.8662	10.4076	10.9031	10.472	11.2008	10.273	9.97019	10.803	0.786997	-0.799649	-0.572751	-0.991967	0.881379	-0.352882	0.980737	-0.179561	1.78183	-0.715288	-1.53012	0.711272	none	none	SGD:S000000628	Bph1p
YCR033W	SNT1	24	0.444749	11	0.981052	-0.0641193	-0.173345	-0.499043	0.86529	-0.518253	0.477735	-0.092816	0.399382	1.09712	0.212214	0.962953	0.0164098	0.834306	0.167713	0.666347	0.421099	10.357	10.3734	11.1913	10.5247	11.0233	10.7781	10.2929	10.2	10.6922	11.39	10.5051	11.2558	-0.875424	-0.835334	1.16281	-0.465694	0.752486	0.153336	-1.03207	-1.25882	-0.0563652	1.64824	-0.513624	1.32046	none	none	SGD:S000000629	Snt1p
YCR034W	FEN1	8	0.920048	15	0.995307	0.166	-0.199635	0.0721853	-0.0858415	1.74597	-0.0720552	0.568039	-0.241911	-0.32922	1.37494	-0.395387	0.933674	-0.148097	-0.077379	-0.20503	-0.157332	9.34418	10.2779	9.19608	9.2668	9.13915	9.18685	9.51018	10.0782	9.26827	9.18096	10.8851	9.11479	-0.340336	1.30448	-0.601232	-0.476651	-0.701528	-0.617502	-0.0479015	0.952789	-0.474066	-0.627875	2.37426	-0.744438	ESRnegative	none	SGD:S000000630	Fen1p
YCR035C	RRP43	11	0.433112	13	0.974351	0.0843469	-0.00467477	0.203683	0.364611	0.552695	0.377574	-0.321443	-0.210981	-0.170125	0.277939	-0.127878	-0.232421	-0.330317	-0.450389	-0.190409	-0.421105	9.84047	9.60805	9.51015	9.39008	9.65006	9.41937	9.92482	9.60337	9.71384	9.75469	10.2028	9.79694	0.613501	-0.41046	-0.841751	-1.37074	-0.22537	-1.24173	0.985101	-0.431055	0.0555996	0.235594	2.20959	0.421719	ESRnegative	none	SGD:S000000631	Rrp43p
YCR036W	RBK1	10	0.298288	13	0.945759	-0.0664336	-0.0701653	0.105403	0.558555	-0.115508	0.5145	0.0763797	0.205245	0.312102	0.245303	0.373562	0.0801114	0.0334089	-0.312887	0.294377	-0.207371	9.49352	9.57363	9.52693	9.18063	9.7879	9.28615	9.42709	9.50347	9.63233	9.73919	9.67239	9.80065	-0.304895	0.112856	-0.13068	-1.93649	1.23017	-1.38626	-0.651321	-0.25303	0.418957	0.976173	0.627841	1.29667	none	none	SGD:S000000632	Rbk1p
YCR037C	PHO87	2	0.37526	8	0.942345	-0.0564794	0.192763	0.351473	0.18852	0.285669	0.276649	0.498474	0.473997	-0.491323	0.0995909	-0.20668	0.249232	0.066044	-0.736322	-0.242557	-0.539808	10.285	10.5343	10.3511	9.54872	10.0425	9.74523	10.2286	10.727	10.7026	9.73724	10.3282	10.0219	0.256125	0.91183	0.42988	-1.68107	-0.38202	-1.16406	0.107533	1.41897	1.35457	-1.18509	0.369547	-0.436222	none	none	SGD:S000000633	Pho87p
YCR038C	BUD5	3	0.233574	7	0.994749	0.186686	0.0759362	0.159871	-0.0661603	-0.163562	0.0228294	-0.114846	-0.0591472	-0.204223	-0.276887	-0.197896	-0.0040955	-0.0323315	0.0486234	0.073361	-0.034039	9.28251	9.27841	9.25018	9.33113	9.35587	9.24847	9.46919	9.35435	9.41005	9.26497	9.19231	9.2713	-0.341882	-0.394613	-0.758164	0.284164	0.60267	-0.780148	2.06178	0.583096	1.30024	-0.567677	-1.50325	-0.486211	none	none	SGD:S000000634	Bud5p
YCR042C	TAF2	10	0.623822	8	0.976982	-0.0754406	0.00713091	0.337733	0.12186	0.119473	0.0241438	0.0583426	0.326656	0.00794535	0.268154	0.0864002	-0.024229	-0.0865174	-0.189355	0.0732407	-0.0131842	9.40473	9.3805	9.31821	9.21538	9.47797	9.39155	9.32929	9.38763	9.65595	9.33724	9.59745	9.41569	-0.0378568	-0.238676	-0.754947	-1.60731	0.569191	-0.147133	-0.663139	-0.179572	2.04432	-0.597284	1.55943	0.0529805	none	none	SGD:S000000638	Taf2p
YCR043C	YCR043C	5	0.697593	8	0.999704	0.101647	0.0344862	-0.0584895	-0.0654834	0.294778	-0.0557082	0.0973753	-0.0899267	0.0365974	0.260233	-0.0368942	0.164536	0.0702094	0.203727	0.0671016	0.120461	8.96159	9.12613	9.0318	9.16532	9.02869	9.08205	9.06324	9.16061	8.97331	9.09983	9.32347	9.02634	-1.26118	0.39525	-0.554362	0.789804	-0.585648	-0.048467	-0.237874	0.742433	-1.14319	0.130564	2.38197	-0.609298	none	none	SGD:S000000639	Ycr043cp
YCR044C	PER1	8	0.419769	8	0.998988	0.14687	0.0940114	0.0963536	-0.131101	0.219049	-0.0969149	0.367903	0.00880522	-0.0404253	0.412719	-0.113327	0.420762	0.0593219	0.237546	0.34054	0.130458	9.1539	9.57466	9.21322	9.39145	9.49444	9.28436	9.30077	9.66867	9.30957	9.26034	9.71349	9.18744	-1.18771	1.02884	-0.875208	0.0636648	0.606233	-0.500466	-0.414008	1.52408	-0.367623	-0.626966	1.76017	-1.01101	none	none	SGD:S000000640	Per1p
YCR045C	RRT12	14	0.958943	6	0.999112	0.358445	0.248755	-0.241806	-0.366293	-0.0448082	-0.367993	0.189706	-0.444542	0.00408586	-0.220451	-0.327833	0.299396	0.15571	0.728824	0.182803	0.398605	9.46166	9.76106	9.61737	10.1905	9.64446	9.86027	9.82011	10.0098	9.37556	9.82419	9.59966	9.49227	-1.09807	0.167611	-0.439815	1.98299	-0.325281	0.587009	0.417236	1.21921	-1.46203	0.434508	-0.514705	-0.968654	none	none	SGD:S000000641	Ycr045cp
YCR046C	IMG1	6	0.474292	7	0.595513	0.55155	0.556001	-0.226909	0.334113	-0.430516	0.338406	0.818642	-0.591835	0.29673	-0.318774	0.0668305	0.814191	0.186624	0.514168	0.663292	0.279975	10.1294	10.9436	10.316	10.6436	10.7927	10.4094	10.681	11.4996	10.0891	10.9777	10.3622	10.7478	-1.25086	0.772814	-0.787006	0.0271069	0.397756	-0.55498	0.120021	2.15476	-1.35099	0.857545	-0.672293	0.286128	none	none	SGD:S000000642	Img1p
YCR047C	BUD23	21	0.307179	9	0.99998	0.14653	0.19089	-0.283555	-0.219972	0.86075	-0.150307	-0.173152	-0.242372	0.470586	0.196152	0.35479	-0.217512	0.187713	0.837088	-0.518068	0.651628	11.4832	11.2657	11.671	12.3203	10.9652	12.1349	11.6298	11.4566	11.3874	12.1004	11.8259	11.9846	-0.504457	-1.04719	-0.0360718	1.58426	-1.79715	1.12149	-0.138832	-0.570883	-0.743602	1.03538	0.350609	0.746446	none	none	SGD:S000000643	Bud23p
YCR048W	ARE1	13	0.528223	13	0.815324	0.0762712	0.481999	0.628242	0.753358	0.659868	0.225282	0.0980151	0.432001	0.677781	0.835182	0.726437	-0.307712	-0.119969	0.000694547	0.251586	0.577427	12.0155	11.7078	11.8955	12.0162	12.2671	12.5929	12.0918	12.1898	12.5238	12.7695	12.9269	12.8182	-0.758972	-1.53122	-1.06005	-0.757229	-0.127582	0.690162	-0.567559	-0.321576	0.51661	1.13343	1.52845	1.25554	none	none	SGD:S000000644	Are1p
YCR050C	YCR050C	23	0.289762	10	0.511369	-0.034456	0.377916	0.745255	0.804231	0.739089	0.0662363	-0.102684	0.754216	1.19171	1.26848	1.20916	-0.515057	-0.0254945	0.353024	0.494938	1.10847	10.6397	10.1246	10.6142	10.9927	11.1346	11.7481	10.6052	10.5025	11.3594	11.7969	11.8737	11.8144	-0.755217	-1.59929	-0.796997	-0.176683	0.0558857	1.06134	-0.811683	-0.979962	0.424324	1.14129	1.2671	1.16989	none	none	SGD:S000000646	Ycr050cp
YCR051W	YCR051W	3	0.274319	8	0.98927	-0.00679659	0.0195551	-0.178989	0.0476766	0.307038	-0.0934352	-0.20724	-0.0483377	-0.593292	-0.41028	-0.549682	-0.233592	0.123854	-0.647765	-0.724115	-0.463043	10.7465	10.5129	10.8703	10.0987	10.0223	10.2834	10.7397	10.5324	10.6913	10.1464	10.3294	10.19	1.09263	0.285425	1.52062	-1.1458	-1.40964	-0.507471	1.06914	0.353	0.902107	-0.981046	-0.348629	-0.830347	none	none	SGD:S000000647	Ycr051wp
YCR052W	RSC6	11	0.294559	8	0.58732	0.203582	0.106015	0.283943	0.281284	0.559938	0.265603	0.00269447	-0.26297	-0.0770253	0.242645	-0.162002	0.100262	-0.34333	-0.154727	-0.113711	-0.224022	11.5515	11.6518	11.2082	11.3968	11.4378	11.3275	11.7551	11.7578	11.4921	11.6781	11.9977	11.5931	-0.0883158	0.375061	-1.67507	-0.803408	-0.613846	-1.12367	0.852571	0.865024	-0.362782	0.496587	1.97399	0.103855	none	none	SGD:S000000648	Rsc6p
YCR053W	THR4	7	0.979435	16	0.833934	-0.306181	0.229887	0.854573	0.266633	2.19918	-0.0784585	0.604414	0.47309	-0.199859	1.93222	-0.206013	0.0683452	-0.687665	-0.772673	-0.573142	-0.433736	10.652	10.7203	9.96432	9.87931	10.0788	10.2182	10.3458	10.9502	10.8189	10.1459	12.278	10.1398	0.207145	0.311236	-0.840186	-0.969655	-0.665764	-0.453446	-0.259177	0.66136	0.46135	-0.563567	2.68364	-0.57294	ESRnegative	none	SGD:S000000649	Thr4p
YCR054C	CTR86	6	0.34591	7	0.994727	0.0628544	0.0148231	0.0692615	-0.0137904	-0.023748	-0.0169436	0.0111743	0.0180147	-0.0293068	0.0151985	-0.0582018	0.0592056	0.0116075	0.0473381	0.101801	0.0215961	8.78169	8.8409	8.7933	8.82903	8.8835	8.80329	8.84455	8.85572	8.86256	8.81524	8.85975	8.78635	-1.43341	0.336001	-1.08651	-0.0186703	1.609	-0.787994	0.44505	0.779004	0.983437	-0.430811	0.899273	-1.29437	none	none	SGD:S000000650	Ctr86p
YCR057C	PWP2	7	0.652909	10	0.999986	0.0650182	-0.0296817	0.590991	0.224819	1.31175	0.173813	0.113431	0.318998	0.0943542	0.880705	0.00759218	0.20813	-0.206975	-0.0654469	-0.366024	-0.101203	9.72622	9.93435	9.51924	9.66077	9.36019	9.62502	9.79124	9.90467	10.1102	9.88559	10.6719	9.79883	-0.320277	0.30776	-0.944828	-0.517764	-1.42476	-0.625657	-0.124083	0.218195	0.838498	0.160632	2.53346	-0.101174	ESRnegative	none	SGD:S000000653	Pwp2p
YCR059C	YIH1	7	0.402331	10	0.991487	0.21252	0.366764	0.422429	0.313607	0.942377	0.275765	0.266773	-0.0768368	-0.013145	0.56255	-0.137039	0.112529	-0.286745	-0.114231	-0.167306	-0.200284	9.70811	9.82064	9.42136	9.59388	9.5408	9.50782	9.92063	10.1874	9.84379	9.90748	10.4832	9.78359	-0.339068	0.0358005	-1.2943	-0.719608	-0.896417	-1.00628	0.368903	1.25761	0.112936	0.325113	2.24293	-0.0876173	none	none	SGD:S000000655	Yih1p
YCR060W	TAH1	23	0.27775	7	0.922199	0.0635103	0.129062	0.115182	0.0554275	-0.0119857	-0.0383279	-0.0252942	0.0451627	0.18249	-0.0685956	0.0987319	-0.0908457	-0.00650942	0.190573	0.0069004	0.20057	9.27122	9.18038	9.26471	9.4618	9.27812	9.47179	9.33473	9.30944	9.3799	9.51722	9.26614	9.43347	-0.731254	-1.6032	-0.793732	1.09789	-0.665023	1.19384	-0.121674	-0.364451	0.311803	1.62989	-0.780063	0.825967	none	none	SGD:S000000656	Tah1p
YCR061W	YCR061W	22	0.320703	5	0.963217	0.572957	0.238545	-1.03937	0.271751	-1.01632	-0.0328462	0.369032	0.820858	1.32676	0.414061	1.6826	0.703444	2.43319	1.62797	2.00334	2.28841	11.238	11.9414	13.6712	12.8659	13.2413	13.5264	11.8109	12.18	12.6318	13.1377	12.225	13.4935	-1.81908	-0.921486	1.28565	0.258198	0.737166	1.10091	-1.08799	-0.617105	-0.0405791	0.60495	-0.559648	1.059	ESRpositive	none	SGD:S000000657	Ycr061wp
YCR063W	BUD31	14	0.295616	8	0.555904	0.599564	0.309442	-0.103138	-0.131858	0.314305	-0.0736391	0.0289013	-0.381879	0.206099	0.0639463	-0.0836452	0.319023	0.320823	0.937521	0.349205	0.589558	9.58228	9.90131	9.90311	10.5198	9.93149	10.1718	10.1818	10.2107	9.79997	10.3879	10.2458	10.0982	-1.88126	-0.670218	-0.663386	1.67765	-0.555645	0.356756	0.39474	0.504452	-1.05491	1.17711	0.637485	0.0772153	none	none	SGD:S000000659	Bud31p
YCR065W	HCM1	8	0.305425	10	0.978089	0.598082	0.0174499	0.495937	0.0826814	1.01347	0.414107	0.842805	0.0564472	0.247254	1.09514	0.210254	1.42344	0.158593	0.762655	0.679754	0.394229	10.2447	11.6682	10.4033	11.0074	10.9245	10.639	10.8428	11.6856	10.8993	11.0901	11.938	11.0531	-1.53743	1.23888	-1.22811	-0.0499309	-0.211624	-0.76852	-0.370918	1.27291	-0.260822	0.111333	1.76507	0.0391663	none	none	SGD:S000000661	Hcm1p
YCR066W	RAD18	14	0.233287	7	0.989472	0.182316	0.0752581	0.101941	-0.100306	-0.209548	-0.111166	-0.0114145	-0.0635948	-0.0617811	-0.14108	-0.1783	0.0956437	0.0167803	0.220841	0.250784	0.115182	9.0979	9.19355	9.11468	9.31874	9.34869	9.21309	9.28022	9.26881	9.21662	9.21844	9.13914	9.10192	-1.32146	-0.18704	-1.12243	1.29791	1.65306	0.0447043	0.840971	0.705585	0.0866825	0.108194	-0.832357	-1.27382	none	none	SGD:S000000662	Rad18p
YCR067C	SED4	8	0.376824	8	0.992788	0.0841059	0.119122	0.257429	-0.152609	0.513498	-0.0840466	0.884589	0.0171581	-0.288054	0.551262	-0.283859	0.849573	-0.156165	-0.0513387	0.121871	-0.115707	9.39277	10.2423	9.2366	9.34143	9.51464	9.27706	9.47688	10.3615	9.49403	9.18882	10.0281	9.19302	-0.410742	1.64803	-0.789177	-0.535152	-0.115413	-0.691135	-0.206928	1.9367	-0.165349	-0.904969	1.12895	-0.894805	none	none	SGD:S000000663	Sed4p
YCR068W	ATG15	23	0.189077	12	0.99982	-0.153524	0.174592	0.891312	0.127222	-0.734118	0.541304	-0.286718	0.753559	0.764798	0.0244546	0.781697	-0.614835	-0.291277	0.484052	0.605048	0.0868685	12.0646	11.4497	11.7733	12.5486	12.6696	12.1514	11.911	11.6243	12.6646	12.6758	11.9355	12.6927	-0.25418	-1.60675	-0.89496	0.810684	1.07686	-0.0630782	-0.591917	-1.22267	1.06584	1.09056	-0.53812	1.12773	none	none	SGD:S000000664	Atg15p
YCR069W	CPR4	22	0.19094	12	0.995727	-0.0456838	0.0785328	0.433695	0.0968413	-0.34793	0.327971	-0.271603	0.42092	0.391304	-0.158356	0.396334	-0.39582	-0.0584588	0.248779	0.143891	0.0226793	12.6635	12.2677	12.605	12.9123	12.8074	12.6862	12.6178	12.3462	13.0387	13.0091	12.4595	13.0141	-0.148311	-1.66143	-0.371783	0.802704	0.401745	-0.0616143	-0.322948	-1.36122	1.28612	1.1729	-0.9283	1.19213	none	none	SGD:S000000665	Cpr4p
YCR071C	IMG2	16	0.909892	6	0.853001	0.156226	0.0937763	-0.269063	-0.0634049	-0.288086	-0.0999342	-0.0446449	-0.319018	0.046958	-0.348684	-0.131641	0.0178052	0.106271	0.266589	0.0956287	0.12452	9.47503	9.49283	9.5813	9.74162	9.57066	9.59955	9.63126	9.58661	9.31224	9.67821	9.28257	9.49961	-0.461231	-0.330034	0.321823	1.50313	0.243407	0.456289	0.689919	0.360955	-1.66076	1.03593	-1.87935	-0.280074	none	none	SGD:S000000667	Img2p
YCR072C	RSA4	5	0.417579	9	0.968604	0.377034	0.133702	0.108555	-0.220818	1.16171	-0.292297	0.244444	-0.0527862	-0.0593248	0.641658	-0.36584	0.487775	0.215693	0.538527	-0.143014	0.303491	9.48398	9.97176	9.69968	10.0225	9.34097	9.78748	9.86102	10.1055	9.80823	9.80169	10.5027	9.49518	-1.08467	0.474177	-0.395356	0.636371	-1.54173	-0.114766	0.120265	0.901469	-0.0484312	-0.0693277	2.1709	-1.0489	ESRnegative	none	SGD:S000000668	Rsa4p
YCR073C	SSK22	13	0.29064	13	0.919527	0.15056	0.0195801	-0.116792	0.175469	0.376949	0.87694	0.0388297	-0.137981	0.397724	0.343682	0.934053	0.16981	0.129371	0.372815	0.117293	0.207673	9.41233	9.58214	9.5417	9.78515	9.52963	9.62001	9.56289	9.60172	9.42491	9.96062	9.90657	10.4969	-0.954152	-0.394906	-0.528084	0.273664	-0.567862	-0.270208	-0.458302	-0.330422	-0.912723	0.851548	0.67357	2.61788	none	none	SGD:S000000669	Ssk22p
YCR073W-A	SOL2	19	0.83016	4	0.998529	-0.022007	0.121778	-0.268472	-0.0695697	-0.895333	-0.0863033	-0.262567	-0.14801	0.23305	-0.81122	0.00588991	-0.406352	0.0984558	0.280612	0.0621064	0.0701862	12.6593	12.2529	12.7577	12.9399	12.7214	12.7294	12.6373	12.3747	12.4892	12.8703	11.826	12.6431	0.275453	-1.05456	0.597706	1.19392	0.478732	0.505178	0.203423	-0.655978	-0.281024	0.966211	-2.45176	0.222701	none	none	SGD:S000000718	Sol2p
YCR075C	ERS1	14	0.589342	7	0.863552	0.164749	0.0231534	-0.0367278	-0.148399	-0.185365	-0.126453	-0.00662021	-0.260491	-0.12866	-0.234317	-0.276817	0.134975	-0.0590146	0.184488	0.115797	0.0143842	9.33344	9.46842	9.27443	9.51793	9.44924	9.34783	9.49819	9.49157	9.2377	9.36953	9.26388	9.22138	-0.360892	0.876966	-0.902116	1.33105	0.701087	-0.228974	1.15002	1.08931	-1.23895	-0.0299214	-0.998901	-1.38867	none	none	SGD:S000000671	Ers1p
YCR075W-A	YCR075W-A	16	0.995558	6	0.874066	0.172037	0.0835854	-0.183143	-0.145665	-0.196574	-0.0876701	-0.0635202	-0.241399	0.0640994	-0.294383	-0.0495071	0.0249319	0.113781	0.381802	0.0742279	0.2102	9.12288	9.14782	9.23666	9.50469	9.19711	9.33308	9.29492	9.2314	9.05352	9.35902	9.00054	9.24541	-0.754953	-0.574612	0.0680616	2.00675	-0.218038	0.765496	0.48945	0.0299879	-1.25667	0.953102	-1.63992	0.131349	none	none	SGD:S000028519	Ycr075w-ap
YCR076C	YCR076C	19	0.576287	3	0.544797	-0.225677	0.0662881	-0.327091	-0.308135	-0.791922	-0.520724	-0.208255	0.200773	0.227381	-0.344389	0.238459	-0.50022	0.302187	0.309839	0.221856	0.533506	9.92778	9.42756	10.23	10.2376	10.1496	10.4613	9.7021	9.49385	9.90287	9.92948	9.35771	9.94056	0.0895504	-1.35185	0.960311	0.982362	0.728834	1.62686	-0.560746	-1.16084	0.0177876	0.0944593	-1.55312	0.126382	none	none	SGD:S000000672	Ycr076cp
YCR077C	PAT1	2	0.588686	13	0.98148	-0.169517	-0.142173	0.230886	0.843759	0.0282682	0.870723	0.181777	0.21542	-0.294356	0.280209	0.134954	0.154433	-0.184983	-1.30763	0.0824243	-0.905286	12.1603	12.3148	11.9753	10.8527	12.2428	11.255	11.9908	12.1726	12.2062	11.6965	12.271	12.1258	0.488607	0.828996	0.0808816	-2.39358	0.67028	-1.50676	0.114971	0.515629	0.589784	-0.533827	0.732587	0.412425	none	none	SGD:S000000673	Pat1p
YCR079W	PTC6	3	0.862372	7	0.660876	0.100465	0.121687	0.22299	0.162537	-0.658805	0.0367233	-0.177761	-0.155956	-0.701899	-0.866218	-0.512017	-0.198984	-0.278481	-0.763971	-0.106949	-0.448276	10.823	10.624	10.5445	10.059	10.7161	10.3747	10.9235	10.7457	10.7675	10.2216	10.0572	10.4114	1.01495	0.343198	0.0748179	-1.56416	0.653901	-0.498397	1.35412	0.754005	0.827619	-1.01545	-1.57018	-0.374421	none	none	SGD:S000002133	Ptc6p
YCR081W	SRB8	1	0.628308	7	0.880979	-0.0943097	0.025982	0.374356	-0.0226596	-0.134968	-0.0179923	0.0141393	0.125556	-0.218768	-0.15003	-0.257307	-0.106152	-0.34311	-0.290418	-0.109371	-0.333624	9.47188	9.36572	9.12877	9.18146	9.36251	9.13825	9.37757	9.39171	9.50312	9.1588	9.22754	9.12026	1.32296	0.568926	-1.11426	-0.739971	0.546061	-1.04688	0.653049	0.753485	1.54491	-0.90093	-0.412663	-1.17468	none	none	SGD:S000000677	Srb8p
YCR082W	AHC2	22	0.907586	5	0.969719	-0.0776608	0.0824468	-1.22935	0.689261	-1.3076	-0.0781755	-0.292949	0.0719126	2.30394	-0.47832	1.47488	-0.453056	1.2236	1.53701	0.751619	1.4754	10.2397	9.78661	11.4633	11.7767	10.9913	11.7151	10.162	9.86906	10.2339	12.4659	9.68369	11.6369	-0.627585	-1.10491	0.661572	0.991772	0.164301	0.926854	-0.709407	-1.01805	-0.633642	1.71796	-1.21335	0.844491	none	none	SGD:S000000678	Ahc2p
YCR083W	TRX3	22	0.64094	2	0.637528	-0.466394	0.00387071	-0.0136659	0.0507804	-2.06231	-0.120092	-0.110929	1.00882	1.95371	-0.513741	1.61858	-0.581194	0.556092	1.43654	1.08217	1.27228	10.1701	9.5889	10.7262	11.6066	11.2523	11.4424	9.7037	9.59277	10.7125	11.6574	9.18996	11.3223	-0.458103	-1.10696	0.162732	1.14569	0.750061	0.9623	-0.978798	-1.10264	0.147475	1.20238	-1.55235	0.828227	none	none	SGD:S000000679	Trx3p
YCR084C	TUP1	11	0.455322	13	0.983484	-0.186278	-0.290829	-0.323942	0.974697	0.670258	0.590401	0.173627	-0.0183677	0.194571	0.41043	0.0597932	0.278179	0.119297	-0.966404	-0.446106	-0.716885	11.9015	12.1797	12.0208	10.9351	11.4554	11.1846	11.7152	11.8888	11.6969	11.9098	12.1257	11.775	0.452264	1.19614	0.771275	-2.132	-0.740668	-1.46476	-0.0458607	0.418436	-0.0949777	0.474441	1.05167	0.114032	none	none	SGD:S000000680	Tup1p
YCR086W	CSM1	14	0.792433	6	0.972858	0.688635	0.253253	-0.462886	-0.545955	-0.106964	-0.484244	-0.244614	-1.06648	-0.189621	-0.895306	-0.752149	0.190768	0.0850431	1.04497	-0.0997072	0.42073	9.99069	10.1815	10.0757	11.0357	9.89098	10.4114	10.6793	10.4347	9.61285	10.4897	9.78402	9.92717	-0.532343	-0.0681748	-0.32542	2.01023	-0.774947	0.491359	1.14321	0.548029	-1.4517	0.681836	-1.03521	-0.686883	none	none	SGD:S000000682	Csm1p
YCR087C-A	LUG1	5	0.956216	9	0.999828	0.23485	0.13201	-0.137931	-0.206107	0.665321	-0.168508	-0.0316589	-0.33368	-0.0397794	0.384178	-0.255123	0.0711812	0.0391013	0.401178	-0.0462932	0.148235	9.32308	9.39426	9.36218	9.72426	9.27679	9.47131	9.55793	9.52627	9.22425	9.51815	9.94211	9.30281	-0.707583	-0.361508	-0.517477	1.2429	-0.932656	0.0131188	0.434232	0.28031	-1.18808	0.240829	2.30206	-0.806146	none	none	SGD:S000007223	Lug1p
YCR088W	ABP1	1	0.941508	12	0.980916	-0.257746	-0.169552	1.30025	-0.162807	-0.0677923	0.179656	0.34131	-0.290083	-1.77696	-0.530502	-1.53693	0.253117	-1.84808	-1.8719	-0.720456	-1.97433	11.4667	11.7199	9.61866	9.59484	10.7463	9.4924	11.209	11.5503	10.9189	9.43203	10.6785	9.67206	1.07567	1.35975	-0.998456	-1.02519	0.267094	-1.14015	0.786402	1.16946	0.460836	-1.20791	0.19101	-0.938522	none	none	SGD:S000000684	Abp1p
YCR089W	FIG2	15	0.36244	6	0.99999	0.197734	0.142787	-0.257156	-0.416342	-0.117401	-0.38372	-0.0645453	-0.0511833	0.0637988	-0.178578	-0.0100849	-0.00959841	0.403707	0.677875	0.136557	0.571369	9.82745	9.81785	10.2312	10.5053	9.96401	10.3988	10.0252	9.96064	9.974	10.089	9.84661	10.0151	-1.03397	-1.07766	0.803724	2.05175	-0.412354	1.56693	-0.133872	-0.427685	-0.366861	0.156542	-0.946766	-0.179779	none	none	SGD:S000000685	Fig2p
YCR090C	YCR090C	7	0.432107	8	0.97123	-0.00484717	-0.00328399	0.126957	-0.00322517	0.0831459	-0.0129865	0.0297722	0.0657982	-0.0198659	0.152475	-0.0464054	0.028209	-0.0660057	-0.0214879	0.0644822	-0.0382661	8.95472	8.98293	8.88871	8.93323	9.0192	8.91645	8.94987	8.97964	9.01567	8.93	9.10235	8.90347	-0.166489	0.304642	-1.26888	-0.525367	0.910455	-0.805587	-0.247444	0.249794	0.851478	-0.579232	2.29911	-1.02248	none	none	SGD:S000000686	Ycr090cp
YCR091W	KIN82	17	0.497623	4	0.984215	-0.0956049	-0.224578	-0.553966	-0.279475	-1.46074	-0.278351	-0.557833	0.0746455	-0.455348	-1.21917	0.020012	-0.42886	0.533007	-0.271477	0.145961	0.202758	10.6501	10.2213	11.1831	10.3787	10.7961	10.8529	10.5545	9.9967	10.6292	10.0992	9.33536	10.5745	0.438291	-0.453268	1.54636	-0.126084	0.741731	0.859806	0.239538	-0.920145	0.394718	-0.707087	-2.295	0.281141	ESRpositive	none	SGD:S000000687	Kin82p
YCR092C	MSH3	10	0.211694	9	0.709729	0.418107	0.289186	-0.158211	-0.0797816	0.653426	0.116072	0.409553	0.448973	-0.0200748	0.901975	0.321604	0.538475	1.02529	0.477814	0.666656	0.623638	9.56367	10.1021	10.589	10.0415	10.2303	10.1873	9.98178	10.3913	10.4307	9.9617	10.8838	10.3034	-1.94693	-0.354978	1.08425	-0.534316	0.0239778	-0.103199	-0.710834	0.499972	0.616512	-0.770183	1.95577	0.239957	none	none	SGD:S000000688	Msh3p
YCR093W	CDC39	2	0.34077	13	0.560131	-0.0886004	-0.21281	-0.203485	0.453189	0.106928	0.344312	0.0861501	0.255056	-0.448665	0.0779764	0.0632794	0.210359	0.369941	-0.990454	-0.117552	-0.369633	10.263	10.4734	10.633	9.2726	10.1455	9.89342	10.1744	10.2606	10.4295	9.72578	10.2524	10.2377	0.317461	0.891861	1.32761	-2.38704	-0.00352322	-0.691846	0.0755317	0.31077	0.77198	-1.14958	0.288451	0.24832	none	none	SGD:S000000689	Cdc39p
YCR094W	CDC50	2	0.499429	8	0.974329	-0.168605	-0.083666	0.061251	0.11236	0.181148	0.160502	-0.0197431	0.0645925	-0.360425	0.178689	-0.302845	-0.104682	-0.165263	-0.64139	-0.171064	-0.631953	9.9251	9.82042	9.75984	9.28371	9.75403	9.29315	9.75649	9.73675	9.82109	9.39607	9.93518	9.45365	1.11111	0.670213	0.415056	-1.59029	0.390624	-1.55054	0.400982	0.317829	0.673033	-1.11706	1.15358	-0.874541	none	none	SGD:S000000690	Cdc50p
YCR095C	OCA4	24	0.503106	7	0.837268	-0.0926041	0.0292555	-0.110687	0.229447	0.0461688	0.247294	-0.082099	0.0555246	0.194065	0.128907	0.28233	-0.203959	0.0736074	-0.127985	-0.00986555	-0.0575685	9.18023	8.97627	9.25383	9.05224	9.17036	9.12266	9.08762	9.00552	9.14315	9.28169	9.21653	9.36995	0.217995	-1.54481	0.854179	-0.888176	0.132727	-0.279566	-0.582378	-1.29195	-0.102482	1.09492	0.531762	1.85778	none	none	SGD:S000000691	Oca4p
YCR095W-A	YCR095W-A	23	0.654052	7	0.973083	0.0467336	0.0396172	0.0109355	0.0310084	0.0183182	0.064186	-0.0335623	0.0194349	0.0691467	0.0208613	0.094328	-0.026446	0.055233	0.0848719	0.0492767	0.0768756	8.86465	8.83821	8.91988	8.94952	8.91393	8.94153	8.91139	8.87782	8.93082	8.98053	8.93225	9.00571	-1.22667	-1.79051	-0.0490827	0.58283	-0.176072	0.412347	-0.230293	-0.945853	0.184066	1.24394	0.214479	1.78081	none	none	SGD:S000029724	Ycr095w-ap
YCR096C	HMRA2	22	0.643928	7	0.955133	-0.153898	0.0403072	-0.358051	0.172736	-0.276864	0.372302	-0.293502	0.0407293	0.764792	-0.0255446	0.714052	-0.487708	0.244882	0.438158	0.0974218	0.187852	9.9537	9.46599	10.1986	10.3919	10.0511	10.1416	9.7998	9.5063	9.84053	10.5646	9.77426	10.5139	-0.17437	-1.52112	0.501848	1.03556	0.0946505	0.344365	-0.599344	-1.40982	-0.486874	1.51255	-0.669882	1.37244	none	none	SGD:S000000692	Hmra2p
YCR097W	HMRA1	25	0.728748	7	0.997618	0.00155558	0.00228162	0.00201799	0.0435532	-0.000904584	0.00364687	-0.000343402	-0.000813475	0.0430046	-0.00327604	0.00231478	-0.00106944	-0.00127588	0.00100698	-0.000815871	0.000223495	8.66515	8.66408	8.66387	8.66615	8.66433	8.66537	8.6667	8.66636	8.66589	8.70971	8.66343	8.66902	-0.313003	-0.396186	-0.412244	-0.234678	-0.376463	-0.295619	-0.192007	-0.218717	-0.25528	3.15298	-0.446823	-0.011958	none	none	SGD:S000000694	Hmra1p
YCR098C	GIT1	4	0.181611	7	0.99477	-0.158038	0.185254	0.113807	-0.00182853	-0.116411	0.019208	-2.95921	-2.94944	-2.98312	-3.06401	-2.97758	-3.30251	-3.22128	-3.13933	-3.10563	-3.15482	12.3709	9.06838	9.14961	9.23156	9.26526	9.21607	12.2129	9.25364	9.26341	9.22973	9.14884	9.23527	2.20325	-0.542058	-0.474539	-0.406416	-0.378402	-0.419292	2.07188	-0.38806	-0.379933	-0.407936	-0.475173	-0.403325	none	none	SGD:S000000695	Git1p
YCR099C	YCR099C	18	0.306689	7	0.99919	-0.0387735	0.037993	0.112411	-0.0148052	-0.37354	-0.0904874	-0.0879764	0.124739	-0.029261	-0.205491	-0.0447684	-0.164743	-0.0264455	-0.0532293	0.129276	0.00694551	9.10811	8.94337	9.08167	9.05488	9.23739	9.11506	9.06934	8.98136	9.19408	9.04008	8.86385	9.02457	0.475054	-1.13418	0.21673	-0.0448987	1.73785	0.542899	0.0963083	-0.763059	1.31478	-0.189518	-1.91096	-0.340997	none	none	SGD:S000000696	Ycr099cp
YCR100C	YCR100C	4	0.281363	7	0.999834	-0.0140393	0.0533521	0.0791682	-0.00684715	-0.323135	-0.0856434	-0.0691409	0.0647986	-0.053279	-0.198729	-0.0716473	-0.136532	-0.0284089	-0.0604712	0.110366	-4.32069e-05	9.0465	8.90997	9.01809	8.98603	9.15687	9.04646	9.03246	8.96332	9.09726	8.97918	8.83373	8.96082	0.5187	-1.09289	0.183368	-0.195087	1.82143	0.51819	0.352983	-0.463139	1.11785	-0.275909	-1.99277	-0.492724	none	none	SGD:S000000697	Ycr100cp
YCR101C	YCR101C	19	0.662879	7	0.999955	0.0316771	0.0322902	-0.0175279	-0.0365736	-0.228408	-0.104138	-0.0713615	-0.00533471	-0.000130177	-0.170443	-0.0654218	-0.0719747	0.0438703	0.0681204	0.0896417	0.0703933	8.94056	8.86858	8.98443	9.00868	9.0302	9.01095	8.97223	8.90087	8.9669	8.9721	8.80179	8.90681	-0.0967674	-1.17628	0.561219	0.924935	1.24772	0.959024	0.37834	-0.691973	0.298327	0.376387	-2.17805	-0.602886	none	none	SGD:S000000698	Ycr101cp
YCR102C	YCR102C	15	0.483991	3	0.926861	0.281865	0.335213	-0.728034	-0.735107	-0.918025	-1.44572	0.0640237	-0.489418	0.412478	-0.768885	0.0654671	0.0106756	0.520482	1.42945	0.431006	1.79305	9.59579	9.60647	10.1163	11.0252	10.0268	11.3888	9.87766	9.94168	9.38824	10.2901	9.10877	9.94313	-0.666417	-0.64987	0.140304	1.54916	0.00162007	2.11272	-0.22954	-0.130306	-0.988112	0.409781	-1.42127	-0.128069	none	none	SGD:S000000699	Ycr102cp
YCR104W	PAU3	21	0.39795	6	0.999989	0.167925	0.13619	-0.267686	-0.341575	-0.282859	-0.444192	-0.0239323	-0.253171	0.287332	-0.300128	0.182303	0.0078025	0.18244	0.796832	0.150656	0.79442	9.27087	9.27867	9.45331	10.0677	9.42152	10.0653	9.43879	9.41486	9.18562	9.72612	9.13866	9.6211	-0.761253	-0.736086	-0.172787	1.80895	-0.275307	1.80117	-0.219606	-0.2968	-1.03622	0.707192	-1.18768	0.368418	none	none	SGD:S000000701	Pau3p
YCR105W	ADH7	16	0.540701	6	0.567183	0.500032	0.27991	-0.0816818	-0.525379	-0.908802	-0.428512	-0.377073	-0.385674	-0.180708	-1.19711	-0.518957	-0.156951	0.19604	0.844702	0.211728	0.409586	10.2378	10.0808	10.4338	11.0825	10.4495	10.6473	10.7378	10.3607	10.3521	10.5571	9.54068	10.2188	-0.406916	-0.82213	0.111706	1.82774	0.15321	0.676642	0.915914	-0.0816306	-0.104383	0.437852	-2.25102	-0.456983	none	none	SGD:S000000702	Adh7p
YCR106W	RDS1	14	0.129192	8	0.557689	0.166021	0.254832	0.363206	0.0645314	0.00100841	-0.419679	-0.0942951	-0.112169	-0.0955407	-0.154228	-0.44352	-0.183106	-0.309353	0.00594927	0.0107849	0.142181	10.0903	9.90723	9.78098	10.0963	10.1011	10.2325	10.2564	10.1621	10.1442	10.1608	10.1021	9.81284	0.127909	-1.05712	-1.87417	0.166412	0.197707	1.04808	1.20237	0.592109	0.476433	0.584048	0.204233	-1.66801	none	none	SGD:S000000703	Rds1p
YCR107W	AAD3	10	0.331247	8	0.356913	0.0247928	0.192234	0.959503	0.260207	0.25197	-0.252551	0.162557	0.586502	0.0601411	0.562817	-0.206833	-0.00488445	-0.348208	-0.175273	0.335639	0.070511	10.1147	10.1098	9.76646	9.93939	10.4503	10.1852	10.1395	10.302	10.726	10.1996	10.7023	9.93262	-0.338592	-0.355245	-1.52578	-0.936172	0.805747	-0.0981897	-0.254063	0.300164	1.74557	-0.0490161	1.66482	-0.959244	none	none	SGD:S000000704	Aad3p
YCR108C	YCR108C	16	0.861851	5	0.657707	0.693725	0.2387	-1.14371	-0.163136	-0.523684	-0.326168	-0.420972	-1.48977	0.119831	-1.69923	-0.377433	0.0340522	0.347665	0.976692	-0.481824	0.64246	12.4026	12.4366	12.7502	13.3793	11.9207	13.045	13.0963	12.6753	11.6065	13.2161	11.3971	12.7189	-0.238747	-0.184961	0.310398	1.30396	-0.999799	0.776034	0.857007	0.192071	-1.49612	1.04628	-1.82697	0.260843	none	none	SGD:S000028536	Ycr108cp
YDL001W	RMD1	23	0.588662	7	0.953539	-0.0779457	-0.000831982	0.097317	-0.00319217	0.00403539	0.0318791	-0.0128207	0.139502	0.248777	0.170489	0.245933	-0.0899344	-0.0357605	0.174024	0.0885077	0.136108	9.12031	9.03038	9.08455	9.29434	9.20882	9.25642	9.04237	9.02955	9.18187	9.29115	9.21286	9.2883	-0.475717	-1.33547	-0.817578	1.1879	0.370394	0.82544	-1.22086	-1.34342	0.112747	1.15739	0.408971	1.1302	none	none	SGD:S000002159	Rmd1p
YDL002C	NHP10	10	0.507921	7	0.998683	-0.145589	0.0379453	0.114422	0.119801	-0.150576	0.141655	0.0195699	0.141193	-0.0507311	0.244866	0.0998378	-0.163965	-0.118819	-0.316121	0.249853	-0.187407	9.63766	9.47369	9.51884	9.32154	9.88751	9.45025	9.49207	9.51164	9.63326	9.44134	9.73693	9.59191	0.52801	-0.55955	-0.260101	-1.56879	2.18526	-0.715039	-0.437667	-0.307862	0.498848	-0.774162	1.18651	0.224547	none	none	SGD:S000002160	Nhp10p
YDL003W	MCD1	8	0.843009	15	0.878133	0.27256	-0.300159	-0.436386	-0.455167	1.79021	-0.347271	0.81129	-0.750963	-0.170136	1.25954	-0.487447	1.38401	-0.0420172	0.557591	-0.25811	0.132384	9.56387	10.9479	9.52186	10.1215	9.30576	9.69626	9.83643	10.6477	9.08547	9.6663	11.096	9.34899	-0.512947	1.57942	-0.576469	0.330029	-0.903162	-0.312806	-0.100886	1.12564	-1.23621	-0.358101	1.8033	-0.837817	none	none	SGD:S000002161	Mcd1p
YDL004W	ATP16	1	0.51618	12	0.994757	-0.0159731	0.0679454	0.869575	0.4142	-1.03359	0.394553	0.322801	-0.227361	-1.5304	-1.64056	-0.983693	0.238883	-1.11291	-1.96058	-0.622943	-1.39422	12.4219	12.6608	11.309	10.4614	11.799	11.0277	12.406	12.7288	12.1786	10.8756	10.7654	11.4223	0.940921	1.24039	-0.454235	-1.51688	0.159993	-0.806887	0.920897	1.32557	0.635875	-0.997634	-1.13573	-0.312272	none	none	SGD:S000002162	Atp16p
YDL005C	MED2	15	0.439627	3	0.993491	-0.254693	-0.196142	-0.652404	-0.68564	-0.270216	-0.694187	-0.512575	-0.230715	0.0332822	-0.390184	-0.17935	-0.571125	0.166996	0.46423	-0.374661	0.260144	10.9625	10.3914	11.1295	11.4267	10.5879	11.2227	10.7078	10.1952	10.4771	10.7411	10.3176	10.5285	0.618183	-0.862092	1.05101	1.8214	-0.352887	1.29244	-0.0419445	-1.37047	-0.639926	0.0443183	-1.05325	-0.506795	none	none	SGD:S000002163	Med2p
YDL006W	PTC1	23	0.461581	5	0.926238	0.217995	-0.0896178	-0.944634	0.140917	0.0726694	-0.000948925	-0.212699	-0.149952	1.01939	0.344588	0.68142	0.0949139	1.01268	1.09647	0.489914	0.900364	10.5748	10.6697	11.5875	11.6713	11.0647	11.4752	10.7928	10.5801	10.6429	11.8122	11.1374	11.4742	-1.17909	-0.975154	0.996815	1.17686	-0.126431	0.755491	-0.710693	-1.16771	-1.03289	1.47964	0.0297116	0.753452	none	none	SGD:S000002164	Ptc1p
YDL007C-A	YDL007C-A	16	0.998018	7	0.999494	0.0698482	0.0345375	-0.0838915	-0.0457739	-0.0630883	-0.0687044	-0.0236097	-0.111848	0.0155919	-0.116711	-0.0503964	0.011701	0.041892	0.131214	0.016226	0.0881563	8.81436	8.82606	8.85625	8.94558	8.83059	8.90252	8.88421	8.8606	8.77236	8.8998	8.7675	8.83381	-0.661272	-0.440885	0.127761	1.81013	-0.355657	0.999143	0.654313	0.209626	-1.45233	0.947985	-1.54392	-0.294899	none	none	SGD:S000113557	Ydl007c-ap
YDL007W	RPT2	22	0.816458	5	0.968435	-0.346507	-0.234598	-0.927139	0.723978	-0.949416	0.243985	-0.372329	0.0191063	1.61479	-0.241058	1.20528	-0.484239	0.599738	0.544303	0.361851	0.614787	11.3747	10.8905	11.9745	11.919	11.7366	11.9895	11.0282	10.6559	11.0473	12.643	10.7872	12.2335	-0.230554	-0.981859	0.699951	0.613943	0.330865	0.7233	-0.768166	-1.34584	-0.738522	1.73721	-1.14217	1.10185	none	none	SGD:S000002165	Rpt2p
YDL008W	APC11	16	0.951157	6	0.734882	0.681326	0.329645	-0.619366	-0.352224	-0.493403	-0.703703	-0.0468403	-0.929259	0.171243	-0.967641	-0.304671	0.30484	0.371432	1.20479	0.207088	1.08036	10.0883	10.3932	10.4598	11.2931	10.2954	11.1687	10.7697	10.7228	9.84041	10.9409	9.80203	10.465	-0.898897	-0.264015	-0.125327	1.61029	-0.467602	1.35113	0.52008	0.422527	-1.41526	0.876722	-1.4952	-0.11445	none	none	SGD:S000002166	Apc11p
YDL010W	GRX6	21	0.317067	6	0.795095	-0.189337	0.224454	-0.130445	-0.94489	0.0919129	-0.333843	0.163619	0.324103	0.121556	0.37325	0.710262	-0.250172	0.265211	0.877109	0.0920003	0.854769	9.63285	9.38268	9.89806	10.51	9.72485	10.4876	9.44352	9.60714	9.76762	9.56507	9.81677	10.1538	-0.535738	-1.20708	0.175959	1.818	-0.288854	1.75805	-1.04383	-0.604753	-0.174091	-0.717628	-0.0422045	0.862173	none	none	SGD:S000002168	Grx6p
YDL012C	YDL012C	14	0.553724	9	0.858639	0.819107	0.389035	-0.99844	-0.261651	0.74933	-0.284049	-0.0862552	-1.71773	-0.129433	-0.285587	-0.510986	0.343816	0.0998213	0.951325	-0.215811	0.592171	11.4035	11.7473	11.5033	12.3548	11.1877	11.9957	12.2226	12.1363	10.5049	12.0932	11.937	11.7116	-0.631571	0.0271118	-0.440334	1.19098	-1.04502	0.502908	0.937673	0.772425	-2.35314	0.689704	0.390545	-0.0412728	none	none	SGD:S000002170	Ydl012cp
YDL013W	SLX5	21	0.333156	7	0.997032	0.126393	0.0191932	0.0617115	-0.0982758	-0.348032	0.243381	-0.444204	-0.0618381	0.613916	-0.115195	0.504876	-0.337004	0.00284316	0.838585	0.35923	0.387888	11.3159	10.9789	11.3187	12.1545	11.6751	11.7038	11.4423	10.9981	11.3804	12.0562	11.3271	11.9472	-0.541128	-1.41387	-0.533766	1.63055	0.389168	0.463383	-0.21381	-1.36416	-0.373952	1.37605	-0.51213	1.09367	none	none	SGD:S000002171	Slx5p
YDL014W	NOP1	9	0.57269	16	0.99956	0.253657	-0.0427067	0.970428	0.531931	2.5728	0.584209	0.418861	-0.180526	-0.929139	0.745041	-0.98771	0.715224	-0.897296	-1.20741	-1.5741	-1.31826	12.3428	13.0581	11.4455	11.1354	10.7687	11.0246	12.5965	13.0154	12.416	11.6674	13.3415	11.6088	0.352884	1.17292	-0.675902	-1.03146	-1.45189	-1.15856	0.643712	1.12395	0.436732	-0.421583	1.49793	-0.488737	none	none	SGD:S000002172	Nop1p
YDL015C	TSC13	1	0.937062	12	0.813021	-0.240359	-0.117578	0.751209	-0.197878	-0.0910194	-0.132055	-0.0045106	-0.0474914	-1.49576	-0.494908	-1.20141	-0.127292	-1.03906	-1.53824	-0.644248	-1.30971	10.8135	10.6862	9.77443	9.27525	10.1692	9.50378	10.5731	10.5686	10.5256	9.07737	10.0782	9.37172	1.26793	1.06067	-0.423864	-1.23662	0.218966	-0.86454	0.876575	0.869231	0.79925	-1.55881	0.0707684	-1.07955	none	none	SGD:S000002173	Tsc13p
YDL017W	CDC7	23	0.408682	7	0.901506	0.304016	0.128949	-0.131682	0.344313	-0.0824293	0.184427	0.0169321	-0.122499	0.552975	0.186985	0.249457	0.191999	0.313199	0.512678	0.573431	0.369046	9.68142	9.87342	9.99462	10.1941	10.2549	10.0505	9.98544	10.0024	9.86294	10.5384	10.1724	10.2349	-1.72887	-0.875605	-0.336981	0.549529	0.819518	-0.0887879	-0.377788	-0.30254	-0.922188	2.07969	0.453194	0.730827	none	none	SGD:S000002175	Cdc7p
YDL018C	ERP3	6	0.91714	6	0.818993	0.303221	0.469525	0.16922	-0.41061	-0.0485369	-0.390028	0.866705	-0.030496	-0.168216	0.235674	-0.544179	0.700401	0.103505	0.545616	0.587432	0.149069	9.83022	10.5306	9.93372	10.3758	10.4177	9.97929	10.1334	11.0001	10.1029	9.96523	10.3691	9.58926	-0.946091	0.918392	-0.670559	0.50635	0.617667	-0.549265	-0.13891	2.16828	-0.220091	-0.586704	0.48846	-1.58753	none	none	SGD:S000002176	Erp3p
YDL019C	OSH2	2	0.332267	12	0.978582	0.0265167	-0.151157	0.619357	0.690754	-0.647835	0.5428	0.21115	0.436863	-0.198362	-0.124086	0.44758	0.388823	-0.155977	-0.8626	0.550266	-0.0687027	11.378	11.7669	11.2221	10.5154	11.9283	11.3093	11.4045	11.6157	11.8414	11.2062	11.2805	11.8521	-0.165638	0.820067	-0.561056	-2.35241	1.22934	-0.339806	-0.0984154	0.43687	1.00908	-0.601284	-0.412984	1.03624	none	none	SGD:S000002177	Osh2p
YDL020C	RPN4	22	0.582727	4	0.99642	-0.220109	-0.317802	-0.464925	0.047795	-1.07831	-0.288525	-0.294482	1.14015	1.50472	-0.247266	1.18987	-0.196789	1.38496	1.23682	0.610937	1.25828	11.1988	11.002	12.5837	12.4356	11.8097	12.457	10.9786	10.6842	12.1188	12.4834	10.7314	12.1685	-0.699003	-0.962414	1.15483	0.956531	0.118762	0.985261	-0.993627	-1.3878	0.532506	1.02051	-1.3246	0.599057	none	none	SGD:S000002178	Rpn4p
YDL021W	GPM2	2	0.472015	12	0.464794	-0.470823	0.0412212	0.46403	-0.00530523	-0.047426	0.037377	-0.090691	0.103375	-0.390366	0.0875229	-0.347009	-0.602735	-0.831478	-0.855884	-0.335874	-0.855208	9.72109	9.11835	8.88961	8.8652	9.38521	8.86588	9.25026	9.15957	9.35364	8.8599	9.33779	8.90326	2.08967	-0.0871399	-0.913255	-1.0014	0.876642	-0.99896	0.389268	0.0617326	0.762613	-1.02056	0.705361	-0.863971	ESRpositive	NonRibosomalTarget	SGD:S000002179	Gpm2p
YDL022W	GPD1	3	0.583362	7	0.851146	-0.0830144	-0.184558	0.0614692	0.140217	-0.561585	-0.244651	-0.728223	-0.0795442	-1.639	-1.21394	-1.54127	-0.626679	-0.224028	-1.86224	-0.735367	-1.37964	13.8289	13.2022	13.6048	11.9666	13.0935	12.4492	13.7459	13.0176	13.6663	12.1069	12.5319	12.2046	1.28904	0.368279	0.95988	-1.44708	0.208588	-0.738015	1.16707	0.0971137	1.05019	-1.24106	-0.616529	-1.09747	ESRpositive	NonRibosomalTarget	SGD:S000002180	Gpd1p
YDL024C	DIA3	22	0.578849	4	0.9154	0.18491	0.303655	-0.704754	-0.24255	-1.69686	0.209271	-0.124275	0.0174895	1.16158	-0.643183	1.93614	-0.24302	0.907153	1.58904	1.23859	1.91178	9.7947	9.55168	10.7018	11.3837	11.0333	11.7065	9.97961	9.85533	9.9971	11.1412	9.33642	11.9157	-0.832485	-1.10647	0.190262	0.959034	0.563927	1.3229	-0.624013	-0.764123	-0.604295	0.685577	-1.34915	1.55884	none	none	SGD:S000002182	Dia3p
YDL025C	YDL025C	21	0.669082	1	0.965263	-0.211868	0.104626	-0.920995	-1.41954	-0.924078	-1.12427	-0.381415	0.146444	0.823852	-0.377593	0.66287	-0.697909	0.855571	2.03153	0.334617	1.57527	11.5224	10.8245	12.378	13.5539	11.857	13.0977	11.3105	10.9291	11.457	12.1344	10.9329	11.9734	-0.358978	-1.17107	0.636576	2.00494	0.0303874	1.47403	-0.60551	-1.04933	-0.435106	0.353136	-1.04488	0.165814	none	none	SGD:S000002183	Ydl025cp
YDL027C	YDL027C	17	0.374467	4	0.594776	-0.241229	-0.0584852	-0.523801	-0.207356	-0.736193	-0.213682	-0.142389	-0.0387992	-0.194782	-0.436259	-0.20656	-0.325133	0.243773	-0.228655	0.0587051	-0.234107	9.92294	9.59781	10.1667	9.69429	9.98165	9.68883	9.68171	9.53932	9.64291	9.48693	9.24545	9.47515	0.987048	-0.317698	1.9653	0.0694632	1.22263	0.0475862	0.0190053	-0.552396	-0.136694	-0.762646	-1.73168	-0.80991	ESRpositive	none	SGD:S000002185	Ydl027cp
YDL028C	MPS1	24	0.835822	13	0.861204	-0.063693	-0.140369	0.117204	0.567974	-0.205545	0.680468	0.000369356	0.348789	0.576399	0.270093	0.848111	0.077045	0.167892	-0.0552686	0.411944	0.103949	9.49671	9.57376	9.66461	9.44144	9.90866	9.60066	9.43302	9.43339	9.78181	10.0094	9.70311	10.2811	-0.750056	-0.457108	-0.111681	-0.960204	0.816281	-0.354809	-0.992236	-0.990831	0.333964	1.1994	0.0347387	2.23254	none	none	SGD:S000002186	Mps1p
YDL029W	ARP2	1	0.820324	12	0.999751	-0.0190996	-0.0789857	0.673236	0.295019	-0.176551	0.267041	0.199679	-0.0688695	-1.42139	-0.569207	-1.23046	0.259565	-0.761205	-1.73551	-0.411756	-1.5166	12.1132	12.3728	11.352	10.3777	11.7015	10.5966	12.0941	12.2938	12.0252	10.6727	11.5249	10.8636	0.858914	1.2219	-0.205583	-1.56808	0.2831	-1.26196	0.832204	1.11144	0.735895	-1.15552	0.0362045	-0.888518	none	none	SGD:S000002187	Arp2p
YDL030W	PRP9	24	0.536488	7	0.991568	0.0508021	0.0358926	0.0196818	0.134598	-0.0715467	0.241325	-0.0612935	0.0183885	0.0691765	-0.0102972	0.14515	-0.046384	0.0495089	-0.0146189	0.112052	-0.0453737	9.26638	9.22	9.31589	9.25177	9.37844	9.22101	9.31719	9.25589	9.33557	9.38636	9.30689	9.46234	-0.59442	-1.22932	0.083252	-0.794523	0.939331	-1.21549	0.100954	-0.738025	0.352655	1.04784	-0.0399934	2.08775	none	none	SGD:S000002188	Prp9p
YDL031W	DBP10	7	0.650296	8	0.99999	0.0346233	0.00327855	0.219665	0.0680738	0.399949	0.0739012	-0.0509323	0.0794636	-0.0454261	0.207592	-0.0923522	-0.0195875	-0.105578	-0.0788766	-0.157734	-0.13163	9.33859	9.319	9.23301	9.25971	9.18086	9.20696	9.37321	9.32228	9.45268	9.32779	9.5808	9.28086	0.141628	-0.0360859	-0.816258	-0.574003	-1.28946	-1.05262	0.455758	-0.00634026	1.17671	0.0436161	2.33919	-0.382134	ESRnegative	NonRibosomalTarget	SGD:S000002189	Dbp10p
YDL033C	SLM3	14	0.485637	6	0.966789	0.597267	0.330432	-0.374648	-0.464748	-0.513286	-0.425184	0.25731	-0.423904	0.028402	-0.780847	-0.516872	0.524145	0.54801	1.09042	0.329706	0.505578	9.94951	10.4737	10.4975	11.0399	10.2792	10.4551	10.5468	10.8041	10.1229	10.5752	9.76593	10.0299	-1.1727	0.260767	0.326037	1.80944	-0.270995	0.209991	0.460746	1.16445	-0.698573	0.538421	-1.67476	-0.95283	none	NonRibosomalTarget	SGD:S000002191	Slm3p
YDL035C	GPR1	24	0.756251	12	0.812165	0.159059	0.205273	0.240722	0.442723	-0.616014	0.473491	0.355157	1.19728	0.762594	0.512345	1.14779	0.308943	1.11561	0.47893	1.28742	0.833356	10.2058	10.5148	11.3215	10.6848	11.4933	11.0392	10.3649	10.7201	11.5622	11.1275	10.8772	11.5127	-1.6048	-0.94033	0.794641	-0.574727	1.16415	0.187566	-1.2627	-0.498834	1.31238	0.377472	-0.160759	1.20594	none	none	SGD:S000002193	Gpr1p
YDL036C	PUS9	5	0.21082	8	0.79222	0.202938	0.260499	-0.177632	-0.0466809	0.199109	-0.0983206	0.0318793	-0.105322	-0.0181912	0.00645433	-0.261502	-0.0256816	0.275247	0.231427	0.0102828	0.0397566	9.64836	9.62268	9.92361	9.87979	9.65864	9.68812	9.8513	9.88318	9.74598	9.83311	9.85775	9.5898	-0.983809	-1.20007	1.33398	0.964984	-0.89722	-0.649029	0.725079	0.993527	-0.16181	0.571896	0.77943	-1.47696	none	none	SGD:S000002194	Pus9p
YDL037C	BSC1	16	0.699499	6	0.99025	0.600008	0.302031	-0.289773	-0.264362	-0.248911	-0.282636	-0.435069	-0.859458	-0.35153	-0.915178	-0.650043	-0.137092	0.030323	0.51284	-0.0662583	0.232601	9.51507	9.37798	9.5454	10.0279	9.44881	9.74767	10.1151	9.68001	9.25562	9.76355	9.1999	9.46504	-0.282818	-0.766871	-0.175752	1.52795	-0.516767	0.538467	1.83573	0.299559	-1.1989	0.594526	-1.39564	-0.459485	none	none	SGD:S000002195	Bsc1p
YDL038C	YDL038C	14	0.64177	6	0.477585	0.418886	0.247999	-0.0227525	-0.11728	0.0545577	-0.180556	-0.162816	-0.3802	-0.251226	-0.282567	-0.40034	0.00807174	0.0614386	0.284939	0.0817611	0.199102	9.17978	9.18785	9.24122	9.46472	9.26154	9.37888	9.59867	9.43585	9.21847	9.34744	9.3161	9.19833	-1.06516	-1.00343	-0.595333	1.11379	-0.439926	0.457384	2.13808	0.893026	-0.769322	0.216944	-0.0227207	-0.923335	none	none	SGD:S000002196	Ydl038cp
YDL039C	PRM7	14	0.641228	6	0.994683	0.416468	0.186511	-0.127423	-0.300692	-0.0566318	-0.285188	-0.226175	-0.459131	-0.216996	-0.400787	-0.428378	0.00378231	0.0847602	0.500163	0.0723121	0.273277	9.2712	9.27498	9.35596	9.77136	9.34351	9.54447	9.68766	9.46149	9.22853	9.47067	9.28688	9.25929	-0.797671	-0.776395	-0.320877	2.01585	-0.3909	0.739572	1.54505	0.272768	-1.03766	0.324399	-0.709466	-0.864669	none	none	SGD:S000002197	Prm7p
YDL040C	NAT1	9	0.953179	10	0.999248	-0.336278	-0.0646417	0.609819	-0.130501	0.969157	-0.0166199	0.67273	0.113289	-0.613069	0.889211	-0.574598	0.401094	-0.832808	-0.818845	-0.416224	-0.894256	10.0858	10.4869	9.25298	9.26694	9.66956	9.19153	9.74951	10.4222	9.8628	9.13644	10.6387	9.17491	0.611806	1.33158	-0.882691	-0.857635	-0.13512	-0.992962	0.00834621	1.21558	0.211647	-1.09182	1.60406	-1.02279	none	none	SGD:S000002198	Nat1p
YDL042C	SIR2	3	0.161889	6	0.757613	0.159221	0.0749878	0.108208	-0.29413	-0.0436124	-0.296519	-0.144186	-0.171151	-0.373066	-0.367798	-0.564535	-0.0599528	-0.120138	0.0802849	-0.164964	-0.108795	9.60699	9.54703	9.48685	9.68727	9.44202	9.49819	9.76621	9.62202	9.59506	9.39314	9.39841	9.20167	0.571126	0.175652	-0.221353	1.10072	-0.517047	-0.146529	1.62141	0.670302	0.492429	-0.839485	-0.804732	-2.10249	none	none	SGD:S000002200	Sir2p
YDL043C	PRP11	3	0.355414	7	0.999363	-0.0180327	0.00233023	0.0276746	-0.0944488	-0.101032	-0.119738	-0.147184	-0.0516707	-0.181425	-0.233598	-0.284067	-0.167547	-0.097378	-0.105009	-0.150599	-0.182362	9.36821	9.20066	9.27083	9.2632	9.21761	9.18584	9.35017	9.20299	9.2985	9.16875	9.11658	9.06611	1.59264	-0.280994	0.503688	0.41835	-0.091463	-0.44666	1.39098	-0.254936	0.813164	-0.637842	-1.22127	-1.78565	none	none	SGD:S000002201	Prp11p
YDL044C	MTF2	14	0.527075	7	0.871118	0.235073	0.154562	0.014849	-0.148703	-0.121447	-0.0786209	0.0769289	-0.172454	-0.0875622	-0.156238	-0.238231	0.157441	0.0477709	0.296215	0.200282	0.0754636	9.34425	9.50169	9.39202	9.64046	9.54453	9.41971	9.57932	9.65625	9.40687	9.49176	9.42308	9.34109	-1.23846	0.214783	-0.797511	1.49572	0.610228	-0.541897	0.931366	1.64145	-0.660449	0.123132	-0.510774	-1.2676	none	none	SGD:S000002202	Mtf2p
YDL045C	FAD1	10	0.240987	7	0.908223	0.0363366	0.00956606	0.141535	0.137152	-0.396201	0.388298	0.0214823	0.170821	-0.11941	-0.0671056	0.157514	0.0482529	0.0656226	-0.220225	0.365432	-0.194448	9.57397	9.62223	9.6396	9.35375	9.9394	9.37953	9.61031	9.63179	9.78113	9.4909	9.5432	9.76782	-0.223947	0.0668294	0.171501	-1.55105	1.97818	-1.39571	-0.00497925	0.124475	1.0244	-0.724555	-0.409364	0.944213	none	none	SGD:S000002203	Fad1p
YDL045W-A	MRP10	25	0.217141	7	0.991516	0.144352	0.101356	-0.273961	0.168469	-0.162202	0.0974541	-0.0400221	-0.169348	0.119257	-0.123803	0.0743596	0.002974	0.248965	0.0951403	0.182751	0.121258	9.26872	9.2717	9.51769	9.36387	9.45148	9.38998	9.41308	9.37305	9.24373	9.53233	9.28927	9.48744	-1.14244	-1.11284	1.33507	-0.195675	0.676158	0.0642247	0.294044	-0.104226	-1.39117	1.4808	-0.937949	1.03401	none	none	SGD:S000006430	Mrp10p
YDL046W	NPC2	3	0.798286	4	0.974695	-0.286574	-0.573167	-0.43743	-0.209111	-1.38395	-0.374968	-0.496946	-0.320273	-1.33563	-1.80973	-0.839513	-0.210353	-0.169417	-1.4131	-0.712363	-0.751119	12.4995	12.2891	12.3301	11.0864	11.7871	11.7483	12.2129	11.7159	11.8926	10.8773	10.4032	11.3734	1.26937	0.941669	1.00544	-0.932011	0.159618	0.0992424	0.822929	0.0487672	0.323995	-1.25777	-1.99635	-0.484897	none	none	SGD:S000002204	Npc2p
YDL047W	SIT4	24	0.313621	13	0.301432	-0.20743	-0.183765	-0.464482	0.781938	0.0436379	0.130713	-0.249498	0.075224	0.585588	0.23673	0.396183	-0.273163	0.332276	-0.403779	-0.0143375	0.0580403	11.8063	11.5331	12.1386	11.4025	11.792	11.8643	11.5989	11.3494	11.6741	12.1845	11.8356	11.995	0.156937	-0.869229	1.40517	-1.3599	0.103077	0.374971	-0.622295	-1.55956	-0.339709	1.57753	0.267007	0.866007	none	none	SGD:S000002205	Sit4p
YDL048C	STP4	4	0.221979	12	0.477833	-0.426215	0.00355782	0.874486	0.240771	0.268996	0.72833	-0.575814	0.698262	-0.229681	0.212511	0.362952	-1.00559	-0.602439	-0.896667	-0.4827	-0.791593	11.5497	10.5441	10.9473	10.6531	11.067	10.7581	11.1235	10.5477	11.8218	10.8938	11.336	11.4865	1.17418	-1.2404	-0.272376	-0.978865	0.015136	-0.726566	0.150767	-1.23186	1.82741	-0.400734	0.661039	1.02227	none	none	SGD:S000002206	Stp4p
YDL049C	KNH1	18	0.2934	12	0.872122	0.113403	0.0545771	0.484466	-0.15972	-0.58813	0.0559912	-0.16184	0.529687	-0.126899	-0.427014	0.0144392	-0.103014	0.158624	0.146224	0.27452	0.0718513	9.3963	9.29328	9.55492	9.54252	9.67082	9.46815	9.5097	9.34786	10.0394	9.3828	9.08269	9.52414	-0.380906	-0.826379	0.305048	0.251422	0.806225	-0.0701931	0.109494	-0.590367	2.40007	-0.439268	-1.73708	0.171935	none	none	SGD:S000002207	Knh1p
YDL051W	LHP1	7	0.56708	10	0.945465	-0.0587018	-0.0574894	0.476367	0.0340804	1.55001	-0.0985483	-0.128742	0.0585331	-0.694547	0.78486	-0.658213	-0.129954	-0.476535	-0.787329	-0.823852	-0.618367	10.1732	10.0432	9.69666	9.38586	9.34934	9.55483	10.1145	9.98575	10.173	9.41995	10.8994	9.45628	0.689558	0.408525	-0.340974	-1.01308	-1.09206	-0.647692	0.562612	0.284201	0.689193	-0.93938	2.25991	-0.860808	ESRnegative	none	SGD:S000002209	Lhp1p
YDL052C	SLC1	8	0.537013	9	0.99509	0.427057	0.346987	0.00972847	-0.456884	1.01096	-0.165242	0.551469	-0.28354	-0.200955	0.896796	-0.292079	0.631539	0.133788	0.682985	0.31289	0.30022	9.82601	10.4575	9.9598	10.509	10.1389	10.1262	10.2531	10.8045	9.96953	10.0521	11.1499	9.96099	-1.117	0.48157	-0.778352	0.611792	-0.325005	-0.357076	-0.0360222	1.35987	-0.753727	-0.544687	2.23398	-0.775341	none	none	SGD:S000002210	Slc1p
YDL053C	PBP4	23	0.66976	7	0.822399	-0.143141	0.0701226	-0.469075	0.180745	-0.178993	-0.00985376	0.101088	0.210252	0.955832	0.456177	0.904664	-0.112175	0.536186	0.631946	0.492029	0.771376	10.4827	10.3705	11.0189	11.1147	10.9747	11.2541	10.3396	10.4407	10.5498	11.2954	10.7958	11.2442	-0.919991	-1.22289	0.527824	0.786396	0.408593	1.16289	-1.3065	-1.03354	-0.738778	1.27445	-0.0747265	1.13628	none	none	SGD:S000002211	Pbp4p
YDL054C	MCH1	21	0.912111	3	0.786801	-0.0205587	0.0171622	-0.58017	-0.414853	-0.462381	-0.516793	-0.230467	0.17201	1.40782	0.161734	0.829367	-0.268188	0.731621	1.80211	0.603556	1.3256	10.9145	10.6463	11.6461	12.7166	11.5181	12.2401	10.8939	10.6635	11.066	12.3018	11.0557	11.7233	-0.774505	-1.16325	0.285996	1.8377	0.100363	1.14698	-0.804305	-1.13837	-0.554973	1.23636	-0.569868	0.39788	none	none	SGD:S000002212	Mch1p
YDL055C	PSA1	8	0.667815	15	0.828775	-0.167301	-0.194769	-0.456743	0.44705	3.51003	0.692314	1.33712	-1.27704	-0.776349	1.92063	-0.826513	1.36459	-0.987593	-1.3907	-1.7567	-1.68613	11.5568	12.9214	10.5692	10.1661	9.80007	9.87064	11.3895	12.7266	10.1124	10.6131	13.3101	10.563	0.340868	1.4391	-0.453954	-0.778377	-1.07294	-1.01614	0.206222	1.28235	-0.821545	-0.418589	1.75196	-0.458961	none	NonRibosomalTarget	SGD:S000002213	Psa1p
YDL056W	MBP1	2	0.455871	7	0.510276	0.0747355	-0.0589907	0.340731	0.0900831	-0.243745	0.302934	-0.158499	0.158886	-0.249987	-0.0262411	-0.0609947	-0.0247726	-0.107109	-0.265334	0.292239	-0.289193	9.78727	9.76249	9.68016	9.52193	10.0795	9.49807	9.862	9.7035	10.0209	9.61201	9.83576	9.80101	0.132915	-0.00690414	-0.471619	-1.36466	1.78234	-1.49932	0.55473	-0.339854	1.4515	-0.856222	0.406623	0.210469	none	none	SGD:S000002214	Mbp1p
YDL057W	YDL057W	17	0.37012	7	0.703154	0.0171861	0.149995	0.117943	-0.214414	-0.458589	-0.18704	-0.168399	-0.236177	-0.266754	-0.591154	-0.420758	-0.301208	-0.336934	-0.035154	-0.115379	-0.216532	9.89108	9.58988	9.55415	9.85593	9.77571	9.67455	9.90827	9.73987	9.67209	9.64152	9.31712	9.48751	1.23566	-0.491889	-0.696792	1.03403	0.573916	-0.0062368	1.33423	0.368391	-0.0203424	-0.195711	-2.05627	-1.07898	none	none	SGD:S000002215	Ydl057wp
YDL058W	USO1	9	0.201389	8	0.998249	-0.0884305	0.0155843	0.127655	0.0334241	0.154274	-0.0576835	-0.0278295	0.0836493	-0.109896	0.153767	-0.06907	-0.131844	-0.132436	-0.23175	-0.0889374	-0.099817	9.54751	9.41567	9.41508	9.31576	9.45858	9.4477	9.45908	9.43125	9.54273	9.34919	9.61285	9.39001	1.16278	-0.390015	-0.396989	-1.56666	0.11532	-0.0128142	0.121291	-0.206471	1.10647	-1.17301	1.93227	-0.69218	none	none	SGD:S000002216	Uso1p
YDL059C	RAD59	14	0.66256	8	0.572762	0.229763	0.218228	-0.116963	-0.184134	0.168995	-0.148085	-0.00789011	-0.288649	-0.015729	-0.0218815	-0.188775	0.00364486	0.0580774	0.398169	0.0388869	0.189073	9.31076	9.3144	9.36883	9.70893	9.34964	9.49983	9.54052	9.53263	9.25187	9.52479	9.51864	9.35175	-0.96153	-0.934283	-0.527377	2.01495	-0.670834	0.451869	0.756049	0.697067	-1.40173	0.638468	0.592475	-0.655128	none	none	SGD:S000002217	Rad59p
YDL060W	TSR1	7	0.64601	10	0.999822	0.11414	0.164554	0.618223	0.084958	1.39186	0.0329386	0.177937	0.247124	-0.194678	0.645761	-0.353022	0.127523	-0.256959	-0.165496	-0.631959	-0.27182	10.4119	10.5394	10.1549	10.2464	9.77991	10.1401	10.526	10.7039	10.7731	10.3313	11.1718	10.173	-0.00212147	0.348779	-0.709187	-0.457513	-1.74106	-0.750081	0.311954	0.801579	0.991959	-0.223736	2.08888	-0.659445	ESRnegative	none	SGD:S000002218	Tsr1p
YDL061C	RPS29B	11	0.538897	14	0.999877	-0.0697003	0.300609	1.11682	2.20904	1.57323	1.94647	0.782246	0.616641	1.25355	1.63289	1.31649	0.411936	-0.569878	-1.02519	-0.0100394	-0.699679	10.5027	10.9146	9.93278	9.47747	10.4926	9.80298	10.433	11.2152	11.0496	11.6865	12.0658	11.7494	-0.33562	0.168532	-1.03307	-1.5903	-0.347906	-1.19193	-0.420923	0.536435	0.333758	1.11325	1.5775	1.19027	ESRnegative	RibosomalTarget	SGD:S000002219	Rps29bp
YDL063C	YDL063C	7	0.453759	10	0.998715	0.0381024	-0.0315633	0.25983	0.176543	0.892948	0.132036	0.0618691	0.230718	0.0952192	0.794237	0.0569595	0.131535	0.00899066	-0.0432213	-0.060608	-0.0369741	9.00484	9.13638	9.01383	8.96162	8.94423	8.96787	9.04294	9.10481	9.27366	9.13816	9.83718	9.0999	-0.503731	0.0381326	-0.466693	-0.681783	-0.753408	-0.656047	-0.346766	-0.0918936	0.603686	0.0454933	2.92513	-0.112119	ESRnegative	none	SGD:S000002221	Ydl063cp
YDL064W	UBC9	13	0.450968	13	0.945876	0.0532546	-0.0570677	-0.386422	0.508903	0.296587	0.556722	0.21317	-0.237447	0.343707	0.425407	0.462429	0.323492	0.20223	-0.111942	0.182074	-0.0410383	9.78316	10.1066	9.98539	9.67121	9.96523	9.74212	9.83641	10.0496	9.59896	10.1801	10.2618	10.2988	-0.747626	0.646591	0.123962	-1.23008	0.0370952	-0.924497	-0.518105	0.400636	-1.54148	0.963235	1.31535	1.47491	none	none	SGD:S000002222	Ubc9p
YDL065C	PEX19	21	0.951091	3	0.998801	-0.101831	0.031035	-0.627285	-0.457194	-0.546592	-0.619452	-0.338412	-0.0829124	1.02632	-0.254927	0.528961	-0.471278	0.442542	1.38168	0.189834	1.04658	10.0488	9.5775	10.4913	11.4305	10.2386	11.0954	9.94695	9.60854	9.86404	10.9733	9.69202	10.4759	-0.386246	-1.1507	0.331593	1.85496	-0.0783202	1.3114	-0.551424	-1.10036	-0.685915	1.11335	-0.964936	0.306594	none	none	SGD:S000002223	Pex19p
YDL066W	IDP1	9	0.735471	10	0.744807	-0.289152	0.0946522	1.70342	-0.276284	0.679443	-0.0498585	0.840191	0.331559	-1.21131	0.328548	-1.03359	0.456387	-1.66101	-1.22417	-0.640047	-1.27288	11.4539	11.9102	9.79285	10.2297	10.8138	10.181	11.1647	12.0049	11.4963	9.9534	11.4933	10.1311	0.712068	1.28377	-1.36865	-0.821426	-0.089705	-0.882446	0.349854	1.40234	0.765191	-1.16752	0.761419	-0.944903	none	none	SGD:S000002224	Idp1p
YDL067C	COX9	17	0.389804	4	0.931378	-0.200147	-0.286319	0.303702	-0.1843	-0.818556	-0.102702	-0.167333	-0.242175	-0.188016	-1.0658	-0.238231	-0.0811608	-0.746024	-0.203862	-0.447389	-0.335676	11.4749	11.3937	10.7289	11.271	11.0275	11.1392	11.2748	11.1074	11.0326	11.0867	10.209	11.0365	1.23057	0.986804	-1.01011	0.61827	-0.113162	0.222368	0.629429	0.126843	-0.0979424	0.0647248	-2.57169	-0.0860975	none	none	SGD:S000002225	Cox9p
YDL069C	CBS1	14	0.545344	7	0.99848	0.0331163	0.0187691	0.0122871	0.00903265	-0.0135614	-0.018849	-0.0105395	-0.0422226	0.00601539	-0.0312007	-0.0427337	0.00380772	-0.0213934	0.0300991	0.015477	0.00923163	8.80213	8.80594	8.78074	8.83223	8.81761	8.81136	8.83525	8.82471	8.79302	8.84126	8.80405	8.79251	-0.509164	-0.307279	-1.64345	1.08669	0.311428	-0.019702	1.24667	0.687862	-0.991981	1.5656	-0.4076	-1.01908	none	none	SGD:S000002227	Cbs1p
YDL070W	BDF2	22	0.489044	5	0.945036	-0.10835	-0.0813091	-2.34622	0.994788	-0.443271	-0.0863429	0.0774515	0.238015	3.20691	1.02109	2.48788	0.0504102	2.47588	2.10377	1.35601	2.46587	9.64137	9.69178	12.1173	11.7451	10.9974	12.1072	9.53302	9.61047	9.77104	12.7399	10.5541	12.0209	-1.01644	-0.974984	1.01947	0.713477	0.0986048	1.01123	-1.10553	-1.04184	-0.909813	1.53148	-0.265894	0.940235	none	none	SGD:S000002228	Bdf2p
YDL072C	YET3	24	0.162742	11	0.942234	-0.317018	0.0318064	0.782128	2.22	-1.29299	1.35285	0.587671	0.649126	1.13911	-0.101892	1.10049	0.238846	-0.450021	-1.39791	0.874083	-0.56938	11.0204	11.2593	10.5704	9.62251	11.8945	10.451	10.7034	11.2911	11.3525	11.8425	10.6015	11.8039	-0.0206652	0.331885	-0.684922	-2.08407	1.26953	-0.861101	-0.488602	0.378833	0.469544	1.19278	-0.639	1.13578	none	none	SGD:S000002230	Yet3p
YDL073W	YDL073W	12	0.538474	8	0.999999	0.0682827	-0.0454783	0.142541	0.0262851	0.303546	0.123825	0.0567632	0.176597	0.11017	0.361387	0.113684	0.170524	0.102339	0.152167	0.126124	0.0581415	9.10223	9.27275	9.20457	9.2544	9.22835	9.16037	9.17051	9.22727	9.34711	9.28068	9.5319	9.28419	-1.40625	0.159709	-0.466454	-0.00886443	-0.248027	-0.872327	-0.779199	-0.257929	0.842538	0.232518	2.53951	0.264785	none	none	SGD:S000002231	Ydl073wp
YDL074C	BRE1	24	0.450984	11	0.527578	0.0689021	-0.127001	-0.672142	0.920387	0.0251481	0.37136	-0.0116848	0.180523	1.02648	0.591059	0.656971	0.184219	0.921567	0.17499	0.634813	0.354513	9.27085	9.45507	10.1924	9.44584	9.90567	9.62536	9.33975	9.32807	9.52028	10.3662	9.93081	9.99673	-1.16293	-0.661494	1.34555	-0.686614	0.565014	-0.197957	-0.975383	-1.00719	-0.484002	1.81866	0.633467	0.812877	none	none	SGD:S000002232	Bre1p
YDL075W	RPL31A	11	0.912203	14	0.675438	-0.170821	0.116683	0.98742	0.619579	1.73072	1.13322	0.341189	0.564655	-0.103569	1.46936	0.44509	0.0536855	-0.593586	-0.893969	-0.432183	-0.858954	10.0868	10.1405	9.4932	9.19282	9.6546	9.22783	9.91596	10.2572	10.4806	9.81239	11.3853	10.3611	0.142072	0.230657	-0.837387	-1.33304	-0.571061	-1.27526	-0.139795	0.423191	0.791926	-0.310691	2.28475	0.594635	ESRnegative	RibosomalTarget	SGD:S000002233	Rpl31ap
YDL076C	RXT3	23	0.250953	7	0.712267	0.25583	-0.0851908	-0.301368	0.138987	-0.622032	0.204524	-0.0287191	-0.218369	0.490441	-0.119111	0.315262	0.312302	0.338828	0.607284	0.758751	0.366569	9.58004	9.89234	9.91887	10.1873	10.3388	9.94661	9.83587	9.80715	9.6175	10.3263	9.71676	10.1511	-1.41121	-0.197714	-0.0946405	0.948484	1.53703	0.0131483	-0.417144	-0.528736	-1.26565	1.48854	-0.879966	0.807856	none	none	SGD:S000002234	Rxt3p
YDL077C	VAM6	2	0.355046	7	0.751845	-0.0220032	0.00549327	0.427706	-0.0239979	-0.238134	-0.00834329	0.037516	0.223231	-0.131098	0.0740683	-0.166753	0.0100195	-0.226478	-0.129103	0.290199	-0.180413	9.35485	9.36487	9.12837	9.22575	9.64505	9.17444	9.33285	9.37036	9.55608	9.20175	9.40692	9.16609	0.173201	0.236148	-1.24963	-0.637879	1.99636	-0.960227	0.0349676	0.270659	1.4374	-0.788644	0.500296	-1.01264	none	none	SGD:S000002235	Vam6p
YDL078C	MDH3	17	0.935309	2	0.741192	-0.309821	-0.308255	-0.258428	-1.09632	-1.76528	-0.782414	-0.517162	-0.135102	-1.25806	-2.20116	-0.920253	-0.518728	-0.186495	-0.471563	-0.745698	-0.44766	13.3291	12.8103	13.1426	12.8575	12.5834	12.8814	13.0192	12.5021	12.8841	11.7612	10.8181	12.099	1.10247	0.361437	0.836053	0.428815	0.0371945	0.462962	0.659874	-0.0789259	0.466872	-1.13736	-2.48463	-0.654769	none	none	SGD:S000002236	Mdh3p
YDL079C	MRK1	23	0.445913	5	0.790499	0.388246	-0.137437	-0.890119	0.219027	-1.21597	-0.0217768	0.208254	0.252315	2.16399	0.290583	2.12021	0.733936	1.53068	2.3332	1.8948	2.53023	9.49781	10.2317	11.0285	11.831	11.3926	12.028	9.88606	10.0943	10.1384	12.05	10.1766	12.0063	-1.42363	-0.658528	0.172049	1.00865	0.551627	1.21405	-1.0189	-0.801801	-0.755869	1.23698	-0.715975	1.19135	none	none	SGD:S000002237	Mrk1p
YDL080C	THI3	24	0.233357	7	0.978183	0.24762	0.113439	-0.121459	0.136518	-0.0787076	-0.0637875	0.206874	0.152263	0.250631	0.220247	0.153402	0.341056	0.521342	0.361733	0.546575	0.46481	9.7436	10.0847	10.2649	10.1053	10.2902	10.2084	9.99122	10.1981	10.1435	10.2419	10.2115	10.1446	-2.62679	-0.341694	0.866232	-0.203156	1.0353	0.487463	-0.967717	0.418353	0.0524526	0.711522	0.507953	0.0600827	none	none	SGD:S000002238	Thi3p
YDL081C	RPP1A	11	0.864845	14	0.994198	-0.0551765	0.339496	1.12834	2.60126	1.87636	0.705789	0.734249	0.508915	0.483661	1.33909	0.491279	0.339577	-0.674602	-2.17278	-0.592451	-0.269687	11.6701	12.0096	10.9955	9.49729	11.0776	11.4004	11.6149	12.3491	12.1238	12.0986	12.954	12.1062	0.013709	0.402171	-0.758008	-2.47186	-0.664031	-0.294802	-0.0494108	0.790541	0.532767	0.503879	1.48245	0.512592	ESRnegative	NonTargetRibosomal	SGD:S000002239	Rpp1ap
YDL082W	RPL13A	7	0.80024	16	0.999846	-0.0569247	0.356011	1.27731	0.396105	2.72153	0.813899	1.06124	0.635821	-0.418602	2.21379	0.013361	0.6483	-0.698409	-0.871631	-0.564664	-0.857463	10.052	10.7003	9.35361	9.18039	9.48736	9.19456	9.9951	11.0563	10.6309	9.5765	12.2089	10.0085	-0.0760164	0.645008	-0.852771	-1.04542	-0.704023	-1.02967	-0.139327	1.04095	0.567819	-0.604886	2.3228	-0.124467	ESRnegative	RibosomalTarget	SGD:S000002240	Rpl13ap
YDL083C	RPS16B	11	0.917923	16	0.537359	-0.303073	-0.0608914	1.22013	0.752328	2.15456	1.18256	0.526396	0.758751	-0.133629	1.76266	0.688439	0.284214	-0.764454	-1.18903	-0.69498	-0.797194	10.4105	10.6947	9.64608	9.2215	9.71555	9.61334	10.1075	10.6339	10.8662	9.97383	11.8701	10.7959	0.157269	0.546721	-0.890243	-1.47203	-0.795044	-0.935105	-0.258024	0.463283	0.781674	-0.441132	2.1573	0.685326	ESRnegative	RibosomalTarget	SGD:S000002241	Rps16bp
YDL084W	SUB2	11	0.538798	13	0.903171	-0.243349	-0.37064	-0.109511	1.3131	1.05736	0.866835	0.519069	-0.262865	-0.242958	0.908945	-0.0681595	0.64636	-0.396702	-1.7994	-0.391767	-1.17834	11.919	12.5653	11.5223	10.1196	11.5272	10.7406	11.6756	12.1947	11.4128	11.4327	12.5846	11.6075	0.444546	1.36997	-0.123429	-2.13173	-0.116364	-1.24254	0.0961331	0.839307	-0.280221	-0.25172	1.39751	-0.00145376	ESRnegative	none	SGD:S000002242	Sub2p
YDL085C-A	YDL085C-A	12	0.420126	9	0.668547	0.100214	0.0826039	-0.280301	0.0240309	0.633926	0.0148381	-0.111866	-0.139532	0.194268	0.685576	0.201579	-0.0942559	0.240983	0.270451	0.151864	0.286955	9.3664	9.27214	9.60738	9.63685	9.51826	9.65335	9.46661	9.35475	9.32708	9.66088	10.1522	9.66819	-0.805133	-1.20327	0.21278	0.337253	-0.163658	0.406968	-0.381829	-0.854351	-0.971213	0.43876	2.51405	0.469644	none	none	SGD:S000007588	Ydl085c-ap
YDL085W	NDE2	17	0.985132	2	0.999853	-0.179018	-0.463602	-0.129724	-0.877847	-3.32601	-0.859956	-0.84033	0.190295	-0.839609	-3.56486	-0.79902	-0.555746	0.141001	-0.14078	-0.41787	-0.118082	13.1733	12.6176	13.3143	13.0325	12.7554	13.0552	12.9943	12.154	13.1846	12.1547	9.42944	12.1953	0.632981	0.106573	0.766538	0.499633	0.237171	0.521133	0.463414	-0.332555	0.643663	-0.331871	-2.91325	-0.293425	none	none	SGD:S000002243	Nde2p
YDL086W	YDL086W	2	0.693163	12	0.99999	-0.155163	0.129693	0.981669	0.181697	-0.398311	0.376146	0.0511758	0.169364	-1.74679	-0.570862	-0.94392	-0.23368	-0.967468	-2.08365	-0.327715	-1.47523	11.9044	11.6707	10.937	9.82077	11.5767	10.4292	11.7493	11.8004	11.9186	10.0025	11.1784	10.8053	1.00859	0.696413	-0.283867	-1.775	0.57079	-0.962192	0.801305	0.869672	1.02756	-1.53226	0.038681	-0.459692	none	none	SGD:S000002244	Ydl086wp
YDL087C	LUC7	15	0.343747	7	0.978178	-0.0192304	0.101762	-0.013689	-0.160235	-0.122355	-0.141874	-0.0521754	-0.0281697	0.0549685	-0.14264	-0.087645	-0.173168	-0.0337111	0.195973	-0.0395153	0.0349981	9.36875	9.19559	9.33504	9.56473	9.32924	9.40375	9.34952	9.29735	9.32135	9.40449	9.20688	9.26188	0.327327	-1.43269	-0.0153017	2.31913	-0.074293	0.683036	0.131876	-0.398418	-0.154432	0.690556	-1.31787	-0.758919	none	none	SGD:S000002245	Luc7p
YDL088C	ASM4	22	0.375721	7	0.606886	-0.245382	0.0180019	-0.309791	-0.132211	-0.00410793	-0.140858	-0.0305866	0.402104	0.478512	0.38514	0.546973	-0.293971	0.466513	0.365341	0.143866	0.442449	9.97787	9.6839	10.4444	10.3432	10.1217	10.4203	9.73249	9.7019	10.1346	10.211	10.1176	10.2795	-0.440829	-1.52523	1.28006	0.90685	0.0898667	1.19129	-1.346	-1.45883	0.137291	0.419146	0.0747132	0.671685	none	none	SGD:S000002246	Asm4p
YDL089W	NUR1	24	0.501707	12	0.856728	-0.0645642	0.092619	0.290452	0.153663	-0.290175	0.5997	0.0426324	0.289221	0.138928	0.0840403	0.71598	-0.114551	-0.0657946	-0.0792989	0.309651	0.051716	9.42276	9.3082	9.35696	9.34346	9.73241	9.47447	9.35819	9.40082	9.64741	9.49712	9.44223	10.0742	-0.375139	-0.898587	-0.675792	-0.737501	1.03983	-0.138819	-0.67017	-0.475358	0.651449	-0.0353286	-0.286142	2.60155	none	none	SGD:S000002247	Ydl089wp
YDL090C	RAM1	3	0.407005	7	0.779201	-0.0916373	0.0942373	0.295487	0.112396	-0.273071	0.221094	-0.174435	-0.210042	-0.377646	-0.645358	-0.3904	-0.36031	-0.597166	-0.581678	-0.463924	-0.703131	10.4464	10.0861	9.84924	9.86472	9.98248	9.74327	10.3548	10.1803	10.1447	9.97712	9.70941	9.96437	1.84715	0.26688	-0.771942	-0.704018	-0.18756	-1.23669	1.44524	0.680194	0.524027	-0.211064	-1.38522	-0.267003	none	none	SGD:S000002248	Ram1p
YDL091C	UBX3	19	0.586862	4	0.999953	-0.319663	0.0214494	-0.35983	-0.0530232	-1.09094	-0.104101	-0.404055	0.171631	0.0046609	-0.657793	0.522284	-0.745167	0.211798	-0.261978	0.113485	0.306723	10.8603	10.1151	11.0721	10.5983	10.9737	11.167	10.5406	10.1365	10.7122	10.5453	9.8828	11.0629	0.528307	-1.2501	1.03378	-0.0969263	0.799149	1.26033	-0.234594	-1.1989	0.175018	-0.22347	-1.80447	1.01188	none	none	SGD:S000002249	Ubx3p
YDL092W	SRP14	13	0.391146	8	0.881128	0.125446	0.0825147	-0.0243996	0.362013	0.207464	0.149487	0.0137504	-0.13893	0.38752	0.188991	0.0685474	0.0566817	0.0109153	0.150953	0.106973	0.044506	9.45338	9.51006	9.4643	9.60434	9.56036	9.49789	9.57883	9.59258	9.4399	9.96635	9.76782	9.64738	-0.908636	-0.532377	-0.836179	0.0934036	-0.198539	-0.6132	-0.0759126	0.015364	-0.998145	2.49648	1.17863	0.379112	none	none	SGD:S000002250	Srp14p
YDL093W	PMT5	7	0.843714	10	0.996074	-0.114769	0.0723141	0.234608	-0.0152156	0.906416	0.0596735	0.274891	-0.00688258	-0.122258	0.762607	-0.092713	0.0878075	-0.35626	-0.221812	-0.258578	-0.267156	9.57021	9.65802	9.21395	9.3484	9.31163	9.30305	9.45544	9.73033	9.44856	9.33318	10.218	9.36273	0.269893	0.589795	-1.02804	-0.538217	-0.672166	-0.703414	-0.148237	0.853251	-0.173311	-0.593651	2.63011	-0.486011	none	none	SGD:S000002251	Pmt5p
YDL095W	PMT1	11	0.585555	14	0.977908	-0.0186409	0.20995	1.17538	0.971136	1.36368	0.909346	0.605302	-0.0577389	-0.433916	1.01184	-0.33258	0.376712	-1.25176	-1.42369	-0.370488	-1.26057	11.8463	12.223	10.5946	10.4226	11.4758	10.5858	11.8277	12.433	11.77	11.3938	12.8395	11.4951	0.359235	0.859102	-1.30176	-1.52989	-0.132373	-1.31344	0.3345	1.13769	0.257885	-0.241273	1.67713	-0.106807	none	none	SGD:S000002253	Pmt1p
YDL097C	RPN6	25	0.501851	11	0.990433	-0.444392	-0.189839	-0.614339	2.09749	-1.25062	0.910643	-0.207853	-0.131895	1.27921	-0.498782	0.719146	-0.462406	0.0380519	-1.26267	0.307444	-0.635888	11.882	11.4196	11.9201	10.6194	12.1895	11.2462	11.4376	11.2298	11.3058	12.7169	10.9389	12.1568	0.493435	-0.283967	0.557409	-1.62938	1.01031	-0.575628	-0.253682	-0.603127	-0.475426	1.89694	-1.09224	0.955356	none	none	SGD:S000002255	Rpn6p
YDL098C	SNU23	25	0.281698	7	0.998143	0.0205159	0.0126628	-0.0183551	0.089982	-0.00761275	0.00195096	-0.0329603	-0.0362669	0.0933181	0.0688911	0.0160432	-0.0251072	0.0026041	0.023852	0.0970197	0.0346082	8.88323	8.85812	8.88583	8.90708	8.98025	8.91783	8.90374	8.87078	8.86748	8.99706	8.97263	8.91979	-0.653801	-1.19333	-0.597841	-0.141243	1.43106	0.0898964	-0.212932	-0.921219	-0.992275	1.79239	1.26747	0.131821	none	none	SGD:S000002256	Snu23p
YDL099W	BUG1	25	0.713246	11	0.860493	-0.365793	-0.0239124	-0.049133	1.11461	-0.157406	0.0131337	-0.128595	0.0773575	0.917063	0.0384467	0.46318	-0.470476	-0.239303	-0.56334	-0.16994	0.0842531	10.7653	10.2949	10.526	10.202	10.5954	10.8496	10.3995	10.271	10.4769	11.3166	10.438	10.8627	0.572038	-0.90527	-0.17938	-1.19686	0.0384209	0.836596	-0.576563	-0.980355	-0.333659	2.30304	-0.45584	0.877836	none	none	SGD:S000002257	Bug1p
YDL100C	GET3	25	0.44437	11	0.807967	-0.374496	-0.19813	0.147665	1.76044	0.319557	0.81912	0.102514	0.320867	1.3793	0.614192	0.853506	-0.0738519	-0.201294	-0.755637	-0.0798607	-0.340111	11.1997	11.1259	10.9984	10.4441	11.1199	10.8596	10.8252	10.9277	11.1461	12.2045	11.4394	11.6787	0.0789636	-0.0847874	-0.367364	-1.5965	-0.0981106	-0.67516	-0.751402	-0.524099	-0.0399473	2.3069	0.61044	1.14107	none	none	SGD:S000002258	Get3p
YDL101C	DUN1	8	0.614343	8	0.931011	-0.0756993	-0.0685592	0.115073	0.0628395	0.680917	0.02122	0.10762	-0.145282	-0.112759	0.419521	-0.21233	0.10048	-0.336054	-0.251298	-0.337095	-0.30925	9.39487	9.49535	9.05882	9.14358	9.05778	9.08562	9.31917	9.4268	9.17389	9.20642	9.7387	9.10684	0.602828	1.07771	-0.985391	-0.584825	-0.99031	-0.858711	0.245067	0.75369	-0.441547	-0.287841	2.22776	-0.758424	none	none	SGD:S000002259	Dun1p
YDL102W	POL3	9	0.599949	8	0.884298	-0.0722924	0.0746696	0.441689	-0.0554797	0.545974	-0.0112462	0.233388	0.18861	-0.185962	0.446607	-0.233479	0.0864263	-0.325371	-0.202775	-0.171659	-0.294525	9.43127	9.5177	9.1059	9.2285	9.25961	9.13674	9.35898	9.59237	9.54759	9.17302	9.80559	9.1255	0.332825	0.719583	-1.12321	-0.57459	-0.435348	-0.985173	0.00931739	1.05373	0.853346	-0.822861	2.00788	-1.0355	none	none	SGD:S000002260	Pol3p
YDL103C	QRI1	9	0.986101	10	0.999675	-0.296133	0.0844586	0.600995	-0.0857762	0.966132	-0.0544085	0.396118	-0.0687269	-0.659584	0.612608	-0.69088	0.0155257	-0.965855	-0.869941	-0.649658	-0.932605	10.0823	10.0978	9.11643	9.21234	9.43262	9.14968	9.78615	10.1823	9.71742	9.12656	10.3988	9.09527	0.958783	0.990739	-1.02922	-0.831804	-0.378398	-0.960782	0.349256	1.16458	0.207797	-1.00836	1.61018	-1.07277	none	none	SGD:S000002261	Qri1p
YDL104C	QRI7	14	0.187298	6	0.728743	0.0532929	0.0195304	-0.0605134	-0.17446	-0.182221	-0.228853	0.0525092	-0.105423	-0.140341	-0.268022	-0.280748	0.0862717	0.00838304	0.0874126	-0.0325082	0.00139829	9.47974	9.56601	9.48812	9.56715	9.44723	9.48114	9.53303	9.58554	9.42761	9.39269	9.26501	9.25228	0.206196	0.992993	0.282649	1.0034	-0.0902788	0.218948	0.692227	1.17111	-0.269233	-0.587679	-1.75214	-1.86819	none	none	SGD:S000002262	Qri7p
YDL105W	NSE4	16	0.872411	7	0.99856	0.0443874	0.0305131	-0.0763414	-0.0471927	-0.0310167	-0.0719812	-0.0625249	-0.121228	0.00710457	-0.0963061	-0.0590421	-0.0486506	-0.000499518	0.0986847	-0.020902	0.0573264	8.92784	8.87919	8.92734	9.02653	8.90694	8.98517	8.97223	8.9097	8.851	8.97933	8.87592	8.91319	-0.0326117	-0.971104	-0.0422476	1.87106	-0.435821	1.07324	0.823642	-0.382492	-1.51491	0.960693	-1.03415	-0.315308	none	none	SGD:S000002263	Nse4p
YDL106C	PHO2	22	0.731115	5	0.99728	-0.038493	-0.147441	-0.645015	0.156509	-0.580711	-0.134981	-0.289561	-0.00266026	0.564938	-0.209053	0.369859	-0.180613	0.603862	0.369937	0.333165	0.466347	11.0799	10.8993	11.6838	11.4499	11.4131	11.5463	11.0414	10.7519	11.0388	11.6064	10.8324	11.4113	-0.462083	-1.01994	1.40305	0.680535	0.566959	0.978315	-0.580976	-1.47534	-0.589192	1.16394	-1.22667	0.561402	none	none	SGD:S000002264	Pho2p
YDL107W	MSS2	16	0.636915	6	0.904747	0.133767	0.0436873	-0.230223	-0.117257	-0.210559	-0.107847	-0.0100981	-0.151198	0.0620444	-0.182981	-0.0208828	0.079982	0.212792	0.313068	0.161345	0.220732	9.0908	9.17079	9.3036	9.40387	9.25215	9.31154	9.22457	9.21447	9.07337	9.28662	9.04159	9.20369	-1.15321	-0.409076	0.826562	1.75952	0.347915	0.900437	0.091333	-0.00261759	-1.31539	0.668583	-1.61109	-0.102957	none	none	SGD:S000002265	Mss2p
YDL108W	KIN28	16	0.220016	7	0.865259	0.264046	0.162316	-0.14266	0.00217429	0.00338895	0.146857	-0.20219	-0.419211	0.200676	-0.155202	0.0262858	-0.100461	-0.0125058	0.462547	0.105454	0.143475	10.0998	9.99938	10.0873	10.5624	10.2053	10.2433	10.3639	10.1617	9.94468	10.5646	10.2087	10.3902	-0.677885	-1.17828	-0.740176	1.62605	-0.15262	0.0367581	0.637317	-0.369786	-1.45076	1.63688	-0.13574	0.768246	none	none	SGD:S000002266	Kin28p
YDL109C	YDL109C	16	0.784651	6	0.962534	0.255874	0.252868	-0.00771228	-0.249824	-0.324723	-0.216028	0.0125923	-0.175236	0.109098	-0.34439	-0.102952	0.0155981	0.0883498	0.614796	0.236206	0.368949	9.84255	9.85815	9.9309	10.4573	10.0788	10.2115	10.0984	10.111	9.92319	10.2075	9.75403	9.99547	-1.0022	-0.922651	-0.55164	2.13307	0.202382	0.879331	0.302679	0.366896	-0.59097	0.859045	-1.4536	-0.222343	none	none	SGD:S000002267	Ydl109cp
YDL110C	TMA17	3	0.319253	4	0.758856	-0.0356592	-0.116982	-0.235271	0.318433	-0.723306	-0.056823	-0.0185603	0.420906	-0.417246	-0.517093	-0.273595	0.0627628	0.620518	-0.771338	0.170554	-0.252431	11.8164	11.8792	12.4369	11.0451	11.9869	11.564	11.7807	11.7622	12.2016	11.3635	11.2636	11.5071	0.250835	0.409659	1.82108	-1.70107	0.682428	-0.387951	0.160598	0.11363	1.22572	-0.89526	-1.14793	-0.531744	ESRpositive	none	SGD:S000002268	Tma17p
YDL111C	RRP42	8	0.225516	9	0.984628	0.417937	-0.00935632	-0.0647597	-0.0826715	0.770549	-0.082593	-0.625614	-0.849651	-0.788386	-0.0797236	-0.986022	-0.198321	-0.366954	-0.287777	-0.432335	-0.485492	10.5405	10.3422	10.1735	10.2527	10.1081	10.055	10.9584	10.3328	10.1088	10.17	10.8787	9.97239	0.683913	0.0561357	-0.477667	-0.227036	-0.684631	-0.852896	2.00688	0.0265185	-0.682662	-0.48873	1.75452	-1.11434	ESRnegative	none	SGD:S000002269	Rrp42p
YDL112W	TRM3	7	0.648866	9	0.830389	-0.024565	-0.0949405	0.142523	-0.106873	0.829821	-0.183049	-0.0322766	-0.00210542	-0.241894	0.484273	-0.349154	0.038099	-0.169193	-0.159587	-0.370113	-0.19067	9.59422	9.63232	9.42503	9.43463	9.22411	9.40355	9.56965	9.53738	9.56755	9.32776	10.0539	9.2205	0.425971	0.596802	-0.332668	-0.289594	-1.23356	-0.428968	0.315825	0.171102	0.306385	-0.768797	2.48724	-1.24974	none	none	SGD:S000002270	Trm3p
YDL113C	ATG20	19	0.915196	4	0.611759	-0.366761	-0.196609	-0.632174	-0.493745	-1.17706	-0.167553	-0.741403	0.0336595	-0.0308376	-1.03332	0.0526765	-0.911555	0.299072	0.0961463	-0.223017	-0.146532	11.5246	10.613	11.8236	11.6207	11.3016	11.378	11.1578	10.4164	11.1915	11.127	10.1245	11.2105	0.798519	-1.01907	1.39485	0.990229	0.353837	0.506344	0.067219	-1.41109	0.134334	0.0057307	-1.99315	0.172253	none	none	SGD:S000002271	Atg20p
YDL114W	YDL114W	16	0.996169	6	0.997936	0.250155	0.111725	-0.268599	-0.158049	-0.158155	-0.133667	-0.146513	-0.392598	0.0454908	-0.372142	-0.1172	-0.0080824	0.126156	0.453694	0.0361678	0.266622	9.12352	9.11544	9.24967	9.57721	9.15969	9.39014	9.37367	9.22716	8.98107	9.41916	9.00153	9.25647	-0.654121	-0.69968	0.0570009	1.90329	-0.450248	0.848787	0.755964	-0.0699058	-1.45705	1.01239	-1.34174	0.095326	none	none	SGD:S000002272	Ydl114wp
YDL115C	IWR1	22	0.769256	5	0.777486	-0.269186	-0.0326391	-1.2049	0.0636088	-1.09756	-0.563911	-0.347355	-0.0318911	1.62964	-0.233964	1.00641	-0.583902	0.903823	1.29684	0.594412	1.30114	10.0535	9.46961	10.9573	11.3504	10.6479	11.3546	9.78432	9.43697	9.75243	11.414	9.55036	10.7907	-0.4156	-1.15846	0.734274	1.23429	0.34063	1.23975	-0.758068	-1.19998	-0.798641	1.31521	-1.05572	0.522322	none	none	SGD:S000002273	Iwr1p
YDL116W	NUP84	9	0.641237	10	0.672997	-0.0924274	-0.153156	0.788071	0.122116	0.464348	0.0424963	0.0551511	0.393686	-0.336887	0.507442	-0.386294	0.11588	-0.486813	-0.551431	-0.0493339	-0.521218	9.88905	10.0049	9.40224	9.33762	9.83972	9.36784	9.79663	9.85178	10.1903	9.45974	10.3041	9.41033	0.45021	0.795256	-0.999329	-1.19174	0.303313	-1.10177	0.174997	0.339216	1.34724	-0.828121	1.68596	-0.975236	none	none	SGD:S000002274	Nup84p
YDL117W	CYK3	8	0.419577	8	0.998047	0.0128223	-0.273237	0.133328	-0.07406	0.290913	0.00506602	0.0850759	-0.0225321	-0.135873	0.142669	-0.14506	0.371135	-0.143038	-0.048991	-0.135422	-0.137304	9.08375	9.45488	8.94071	9.03476	8.94833	8.94644	9.09657	9.18165	9.07404	8.9607	9.23924	8.95151	0.049732	2.44663	-0.874046	-0.266665	-0.824861	-0.837014	0.132542	0.681986	-0.0129761	-0.744965	1.05394	-0.804296	none	none	SGD:S000002275	Cyk3p
YDL118W	YDL118W	16	0.982362	6	0.973918	0.498171	0.192047	-0.510185	-0.515572	-0.364975	-0.481069	-0.270556	-0.749551	-0.105532	-0.790538	-0.494392	0.0355676	0.258805	0.908211	0.0726079	0.484848	9.44543	9.481	9.70424	10.3536	9.51804	9.93028	9.9436	9.67305	9.19405	9.83807	9.15307	9.44921	-0.571152	-0.466908	0.18737	2.09069	-0.358348	0.849874	0.888922	0.0959576	-1.30791	0.579622	-1.42804	-0.560077	none	none	SGD:S000002276	Ydl118wp
YDL119C	YDL119C	14	0.410298	7	0.99808	0.123099	0.0711267	0.0347671	-0.0954021	-0.0997982	-0.0652084	0.0944172	-0.0794278	-0.0179599	-0.0859641	-0.0963146	0.146389	0.00890397	0.200541	0.136933	0.0919927	9.11311	9.2595	9.12201	9.31365	9.25004	9.2051	9.23621	9.33062	9.15678	9.21825	9.15024	9.13989	-1.30027	0.706705	-1.17819	1.44911	0.57706	-0.0390644	0.387396	1.68184	-0.701544	0.14117	-0.791155	-0.933059	none	none	SGD:S000002277	Ydl119cp
YDL120W	YFH1	3	0.365479	7	0.983253	0.0299966	0.183743	0.0632924	-0.00119094	-0.509867	0.217014	0.359204	-0.0776491	-0.262166	-0.516392	-0.0470629	0.205458	-0.110945	-0.230979	0.0234716	-0.234081	9.84265	10.0481	9.7317	9.61167	9.86612	9.60857	9.87265	10.2319	9.795	9.61048	9.35625	9.82558	0.261147	1.16651	-0.227737	-0.756671	0.364576	-0.770342	0.393329	1.97618	0.0511643	-0.761919	-1.88218	0.185944	none	none	SGD:S000002278	Yfh1p
YDL121C	YDL121C	8	0.316996	8	0.999994	-0.0333922	-0.00228398	0.0912976	-0.0481971	0.271295	-0.0843517	0.0493562	0.0394963	-0.0714951	0.135198	-0.133828	0.0182481	-0.0851935	-0.0566902	-0.169489	-0.082869	9.10635	9.12459	9.02115	9.04966	8.93686	9.02348	9.07295	9.12231	9.11245	9.00146	9.20815	8.93913	0.577489	0.804269	-0.481262	-0.127034	-1.52885	-0.452374	0.162504	0.775884	0.653349	-0.726009	1.8427	-1.50066	none	none	SGD:S000002279	Ydl121cp
YDL122W	UBP1	13	0.579559	13	0.99894	0.409283	0.0757351	0.121956	0.764625	0.575859	0.54573	0.3794	0.490685	0.590345	1.0046	0.8581	0.712947	0.778011	0.235003	0.838024	0.721653	10.2968	11.0097	11.0748	10.5318	11.1348	11.0184	10.7061	11.0855	11.1968	11.2964	11.7107	11.5642	-1.89441	-0.106398	0.0567773	-1.30505	0.207286	-0.0845649	-0.867965	0.0835398	0.362634	0.612573	1.65149	1.28408	none	none	SGD:S000002280	Ubp1p
YDL123W	SNA4	22	0.476463	4	0.934893	-0.304315	0.0145258	-0.231527	-0.482765	-0.867707	-0.182	-0.241494	0.504594	0.766791	-0.190928	0.866632	-0.560334	0.431806	0.945241	0.372464	0.744318	10.2683	9.70794	10.7001	11.2135	10.6407	11.0126	9.96396	9.72247	10.4686	10.7308	9.77303	10.8306	-0.288439	-1.35808	0.535847	1.51596	0.422569	1.13241	-0.869355	-1.33035	0.0938789	0.594395	-1.23382	0.784985	none	none	SGD:S000002281	Sna4p
YDL124W	YDL124W	17	0.534813	4	0.998848	-0.151605	-0.1542	-0.0407498	0.392956	-1.19728	0.0941493	-0.507853	0.119159	0.0648173	-1.1592	-0.0290416	-0.505258	0.00830399	-0.479743	-0.113517	-0.274795	12.8816	12.3763	12.8899	12.4018	12.7681	12.6068	12.73	12.2221	12.8491	12.7948	11.5708	12.7009	0.828387	-0.497971	0.850186	-0.430991	0.530392	0.107019	0.430408	-0.902763	0.743214	0.600561	-2.61261	0.354171	ESRpositive	none	SGD:S000002282	Ydl124wp
YDL125C	HNT1	18	0.347238	6	0.951317	-0.0479327	0.128624	-0.601423	-0.417091	-0.429894	-0.249192	-0.106772	-0.0705351	-0.887803	-0.322975	0.0392398	-0.283329	0.482955	-0.518644	0.0589859	0.240499	11.7667	11.4834	12.2497	11.2481	11.8257	12.0072	11.7188	11.612	11.6482	10.831	11.3958	11.758	0.377645	-0.397712	1.6993	-1.04168	0.539066	1.03579	0.246472	-0.0457192	0.0534457	-2.18309	-0.637381	0.353856	none	none	SGD:S000002283	Hnt1p
YDL126C	CDC48	4	0.193743	11	0.98743	-0.204434	-0.165376	-0.0908295	0.923241	-0.693525	0.223296	-0.111055	0.0973569	0.386612	-0.690488	0.119313	-0.150113	-0.0162481	-0.741064	-0.201397	-0.308418	12.2366	12.0865	12.2203	11.4955	12.0352	11.9282	12.0321	11.9211	12.1295	12.4188	11.3417	12.1515	0.774506	0.283615	0.721372	-1.64887	0.11591	-0.23406	0.105978	-0.257187	0.424348	1.37025	-2.15201	0.496147	none	none	SGD:S000002284	Cdc48p
YDL127W	PCL2	5	0.651044	9	0.988347	0.27598	-0.0704031	-0.78149	-0.618147	0.766766	-0.575976	-0.128034	-1.00121	-0.168988	0.127214	-0.64853	0.21835	0.0562616	0.725139	-0.363571	0.203427	10.276	10.4944	10.3323	11.0011	9.91243	10.4794	10.552	10.4239	9.55077	10.383	10.6792	9.90345	-0.145484	0.418467	-0.000172596	1.7274	-1.08451	0.379924	0.567314	0.23663	-2.0186	0.130855	0.895882	-1.1077	none	none	SGD:S000002285	Pcl2p
YDL128W	VCX1	9	0.337203	8	0.588943	-0.118338	-0.0542324	-0.0544435	-0.399469	0.567458	0.121155	-0.304096	-0.363889	-0.692526	0.0991245	-0.476459	-0.368201	-0.427783	-0.411395	-0.586671	-0.715952	11.6951	11.3269	11.2673	11.2837	11.1084	10.9791	11.5767	11.2726	11.2129	10.8842	11.6759	11.1003	1.60066	0.174166	-0.0566698	0.00682424	-0.672239	-1.1731	1.1422	-0.0359432	-0.267597	-1.54081	1.52623	-0.703717	none	none	SGD:S000002286	Vcx1p
YDL129W	YDL129W	21	0.827829	3	0.861147	0.23306	0.0938941	-0.743817	-0.579491	-0.424824	-0.441768	-0.148846	-0.350728	0.566592	-0.295045	0.2675	-0.00968026	0.626148	1.37914	0.362839	0.942327	9.35904	9.34936	9.98519	10.7382	9.72188	10.3014	9.5921	9.44326	9.24138	10.1587	9.29706	9.8596	-0.843339	-0.864013	0.493902	2.10205	-0.0684376	1.16915	-0.345602	-0.663487	-1.09464	0.864448	-0.975719	0.225687	none	none	SGD:S000002287	Ydl129wp
YDL130W	RPP1B	11	0.777087	14	0.999076	0.238063	0.616087	1.48199	2.38197	2.02408	1.71685	1.17573	0.606862	1.08982	1.83536	1.11676	0.797704	-0.637067	-1.05409	0.0493411	-0.362026	10.6718	11.4695	10.0347	9.61767	10.7211	10.3097	10.9098	12.0856	11.5167	11.9996	12.7452	12.0266	-0.530963	0.309588	-1.20225	-1.64167	-0.478972	-0.912435	-0.280113	0.958767	0.359345	0.868241	1.65383	0.896637	none	RibosomalTarget	SGD:S000002288	Rpp1bp
YDL130W-A	STF1	17	0.304617	4	0.941112	-0.202289	0.0597319	-0.311419	0.726169	-1.65457	0.0342669	-0.0886641	0.287897	0.547221	-1.37821	0.39727	-0.350685	0.397027	-0.381237	0.0740771	0.160714	11.1532	10.8025	11.5502	10.7719	11.2272	11.3139	10.9509	10.8622	11.2388	11.4981	9.57266	11.3481	0.245221	-0.421271	0.999786	-0.479336	0.386007	0.550663	-0.139238	-0.307748	0.407922	0.900778	-2.75858	0.615789	none	NonRibosomalTarget	SGD:S000007232	Stf1p
YDL131W	LYS21	7	0.311241	15	0.814984	-0.153589	0.343634	0.965984	-0.9438	1.98046	-1.06681	-0.556693	-0.059836	-1.31819	1.00849	-1.39659	-1.05392	-1.17941	-0.527981	-1.12556	-0.483365	11.9506	10.8967	10.7712	11.4226	10.825	11.4672	11.797	11.2403	11.7372	10.4788	12.8055	10.4004	0.912195	-0.60286	-0.783263	0.153197	-0.705857	0.217334	0.691404	-0.108869	0.605386	-1.20356	2.14115	-1.31626	none	none	SGD:S000002289	Lys21p
YDL132W	CDC53	18	0.172334	11	0.531955	-0.196334	-0.0418431	-0.115345	0.566995	-0.316858	0.672552	0.198256	0.656837	-0.135977	0.0671161	0.510479	0.0437654	0.575848	-0.899306	0.18764	-0.358407	10.9322	10.9759	11.508	10.0329	11.1198	10.5738	10.7358	10.9341	11.3927	10.5999	10.803	11.2463	0.0688572	0.177863	1.50311	-2.17103	0.53621	-0.823822	-0.420149	0.0736449	1.21582	-0.758825	-0.252983	0.851295	none	none	SGD:S000002290	Cdc53p
YDL133W	YDL133W	18	0.448588	7	0.987139	0.111328	-0.149894	-0.136468	0.176157	-0.477714	0.210528	-0.13495	0.158923	0.0178298	-0.239144	-0.0430549	0.126272	0.40672	-0.0469984	0.349899	-0.142254	9.78074	9.90701	10.1875	9.73374	10.1306	9.63849	9.89207	9.75712	10.051	9.9099	9.65293	9.84901	-0.527473	0.185382	1.76862	-0.792797	1.44784	-1.33055	0.101019	-0.660828	0.998202	0.201675	-1.24904	-0.142043	none	none	SGD:S000002291	Ydl133wp
YDL134C	PPH21	22	0.23269	5	0.697532	-0.361871	-0.318686	-0.61347	0.746454	-1.08093	-0.324268	-0.178204	0.419637	1.08069	-0.0311361	0.466006	-0.221389	0.671236	-0.0276332	0.687923	0.428402	11.9928	11.7714	12.664	11.9651	12.6807	12.4212	11.6309	11.4527	12.0505	12.7116	11.5998	12.0969	-0.211446	-0.711081	1.30341	-0.273809	1.34107	0.755379	-1.02812	-1.4303	-0.0810794	1.4108	-1.09839	0.0235661	none	none	SGD:S000002292	Pph21p
YDL135C	RDI1	1	0.735667	8	0.766295	-0.0507386	0.100934	0.467214	0.0347034	0.0755909	-0.399602	0.0819724	-0.161294	-1.31147	-0.191949	-1.50587	-0.0697004	-0.679247	-1.39691	-0.318279	-1.157	11.7558	11.6861	11.0765	10.3589	11.4375	10.5988	11.705	11.787	11.5437	10.3936	11.5131	10.1992	0.952353	0.83879	-0.154347	-1.32364	0.43378	-0.932756	0.869684	1.00324	0.606887	-1.2671	0.556941	-1.58383	none	none	SGD:S000002294	Rdi1p
YDL136W	RPL35B	13	0.921681	14	0.999675	-0.0880371	0.172104	0.831408	1.6128	1.4357	0.892464	0.627064	0.80764	1.5618	1.73934	1.19176	0.366922	-0.111805	-0.13903	0.215609	0.21126	10.8138	11.1807	10.7019	10.6747	11.0294	11.025	10.7257	11.3528	11.5334	12.2875	12.4651	11.9175	-0.796849	-0.206413	-0.976761	-1.02057	-0.449899	-0.456897	-0.938515	0.0705309	0.361107	1.57468	1.86037	0.97922	ESRnegative	RibosomalTarget	SGD:S000002295	Rpl35bp
YDL137W	ARF2	25	0.25989	7	0.835117	-0.272102	-0.154025	-0.140268	0.510609	-0.47729	0.0298139	0.135694	0.323649	0.728521	-0.0816248	0.467846	0.017617	0.191814	-0.0541903	0.123563	0.16593	12.3885	12.4062	12.5804	12.3343	12.5121	12.5545	12.1164	12.2521	12.4401	12.845	12.0348	12.5843	-0.145599	-0.0659005	0.722163	-0.390754	0.413396	0.605062	-1.37658	-0.762703	0.087597	1.91922	-1.74584	0.739938	none	none	SGD:S000002296	Arf2p
YDL138W	RGT2	23	0.424011	7	0.778036	0.253462	0.232896	-0.197951	0.1659	-0.0815527	0.51738	0.151653	0.455708	0.638583	0.335419	1.34076	0.172218	0.907121	0.726144	0.670434	1.07684	9.98592	10.1581	10.893	10.7121	10.6564	11.0628	10.2394	10.391	10.6951	10.878	10.5748	11.5801	-1.5335	-1.13714	0.554242	0.137724	0.00950576	0.944843	-0.950157	-0.601127	0.0986567	0.519543	-0.178188	2.1356	none	none	SGD:S000002297	Rgt2p
YDL139C	SCM3	22	0.515054	5	0.976124	0.27388	0.205316	-0.747572	0.377012	-0.367255	-0.490259	-0.224289	-0.350094	0.833487	-0.243856	0.413438	-0.155725	0.671358	0.730355	0.397279	1.17758	9.77082	9.61509	10.4422	10.5012	10.1681	10.9484	10.0447	9.82041	9.6946	10.8782	9.80084	10.4581	-0.883878	-1.22146	0.571479	0.69937	-0.0226647	1.66885	-0.290166	-0.776375	-1.04909	1.51665	-0.818793	0.606077	none	none	SGD:S000002298	Scm3p
YDL140C	RPO21	24	0.356837	11	0.814187	0.282277	0.0786206	-0.565338	1.15048	-0.113537	0.150582	0.596414	0.456647	1.4516	0.68804	1.22781	0.800071	1.30426	0.583398	1.08385	1.35951	12.1459	12.946	13.4501	12.7293	13.2297	13.5054	12.4282	13.0246	12.8848	13.8798	13.1162	13.656	-1.85987	-0.271973	0.728694	-0.702004	0.291249	0.838343	-1.29964	-0.115935	-0.393331	1.58135	0.0659132	1.1372	none	none	SGD:S000002299	Rpo21p
YDL141W	BPL1	7	0.525333	8	1	0.0633738	0.0158039	0.187808	-0.00997448	0.355939	0.0468678	0.185197	0.220248	-0.104951	0.49447	-0.0610561	0.232767	0.0958145	-0.0316028	0.201905	-0.0445502	9.23016	9.46293	9.32597	9.19856	9.43207	9.18561	9.29353	9.47873	9.51378	9.18858	9.788	9.23248	-0.721242	0.563167	-0.192537	-0.895627	0.39287	-0.96707	-0.371545	0.650373	0.843788	-0.950666	2.35694	-0.708453	none	none	SGD:S000002300	Bpl1p
YDL142C	CRD1	3	0.544261	7	0.997619	-0.126318	0.00552064	0.180889	-0.0857776	-0.333997	-0.0697245	-0.0990019	-0.0280684	-0.34201	-0.293587	-0.350906	-0.23084	-0.335275	-0.38255	-0.0859072	-0.407499	9.71406	9.48322	9.37879	9.33151	9.62816	9.30657	9.58775	9.48875	9.55968	9.24574	9.29416	9.23684	1.7171	0.281629	-0.367797	-0.661778	1.18289	-0.816921	0.931601	0.315959	0.757058	-1.19518	-0.894063	-1.2505	none	none	SGD:S000002301	Crd1p
YDL143W	CCT4	9	0.561328	13	0.958912	-0.305277	-0.148839	0.30436	0.43483	0.624715	0.374015	0.21345	0.141541	-0.166897	0.485827	-0.173353	0.0570122	-0.468096	-0.907003	-0.444165	-0.852645	9.92613	9.98315	9.45804	9.01913	9.48197	9.07349	9.62086	9.83431	9.7624	9.45396	10.1067	9.4475	0.962172	1.12899	-0.407489	-1.69174	-0.337465	-1.53269	0.0689245	0.693484	0.483077	-0.419419	1.49047	-0.438311	ESRnegative	none	SGD:S000002302	Cct4p
YDL144C	YDL144C	1	0.956563	12	0.999248	-0.229217	-0.20479	1.00346	0.0837643	-0.257761	0.0280717	-0.0547938	-0.202196	-1.15057	-0.719468	-1.23035	-0.0792215	-1.43487	-1.46355	-0.690924	-1.48764	11.2756	11.1964	9.84077	9.81209	10.5847	9.788	11.0464	10.9916	10.8442	9.89585	10.327	9.81607	1.36626	1.23491	-1.01266	-1.06021	0.220752	-1.10014	0.98623	0.895385	0.651003	-0.921332	-0.206598	-1.0536	none	none	SGD:S000002303	Ydl144cp
YDL145C	COP1	9	0.971137	10	0.999701	-0.0519839	-0.0247924	0.77848	-0.162675	0.88533	0.215635	0.369998	0.21276	-0.727326	0.688547	-0.414363	0.342807	-0.617704	-0.616636	-0.248767	-0.681982	11.457	11.7998	10.8393	10.8403	11.2082	10.775	11.405	11.775	11.6178	10.6777	12.0935	10.9906	0.355329	1.08452	-0.958599	-0.956326	-0.173827	-1.09533	0.244753	1.03178	0.697318	-1.30235	1.70937	-0.636644	none	none	SGD:S000002304	Cop1p
YDL146W	LDB17	12	0.355899	8	0.95406	0.0555652	0.0270953	0.0766003	0.00251364	0.0830468	0.00653911	0.0482496	0.0333207	0.017861	0.141761	-0.0293529	0.0767196	0.0122856	0.0709126	0.114279	0.0196732	9.02553	9.10225	9.03781	9.09644	9.1398	9.0452	9.08109	9.12934	9.11441	9.09895	9.22285	9.05174	-1.28407	0.124771	-1.05846	0.0181351	0.814496	-0.922801	-0.263697	0.622336	0.348188	0.0642945	2.33953	-0.80272	none	none	SGD:S000002305	Ldb17p
YDL147W	RPN5	22	0.335142	5	0.506418	-0.286144	-0.214242	-0.98477	1.21314	-0.950051	0.207402	-0.371457	-0.0986982	1.31374	-0.541098	0.770469	-0.443359	0.599928	-0.185537	0.122809	0.276924	12.2049	11.7615	12.8048	12.0194	12.3277	12.4818	11.9188	11.5473	11.8201	13.2325	11.3777	12.6892	0.0414704	-0.766309	1.13451	-0.29657	0.265223	0.546012	-0.47987	-1.15665	-0.659693	1.91371	-1.46573	0.923888	none	none	SGD:S000002306	Rpn5p
YDL148C	NOP14	7	0.862801	10	0.999894	-0.0517938	-0.0362957	0.359334	0.0709915	0.987877	-0.0896758	-0.0397047	0.158237	-0.0990855	0.720681	-0.171979	-0.0552028	-0.252891	-0.221871	-0.31899	-0.134097	9.2606	9.2054	9.00771	9.03873	8.94161	9.1265	9.20881	9.1691	9.36704	9.10972	9.92949	9.03683	0.233987	0.0203886	-0.744533	-0.624506	-1.00029	-0.284879	0.0335794	-0.120052	0.645853	-0.349816	2.82214	-0.631865	none	none	SGD:S000002307	Nop14p
YDL149W	ATG9	20	0.863993	3	0.999888	-0.00803442	0.0147484	-0.891433	-0.724125	-1.08186	-0.737043	-0.0937018	0.684436	0.699472	-0.261913	0.527124	-0.116485	1.56783	1.41556	0.811912	1.25613	9.45596	9.33948	11.0238	10.8715	10.2679	10.7121	9.44793	9.35422	10.1324	10.1474	9.18601	9.97505	-0.835415	-1.01668	1.60437	1.36741	0.428043	1.11932	-0.847918	-0.993732	0.217167	0.240566	-1.25549	-0.0276339	none	none	SGD:S000002308	Atg9p
YDL150W	RPC53	7	0.5319	8	0.996995	-0.112016	0.0694672	0.280054	0.0614136	0.511486	0.0217517	0.103737	0.25471	0.124433	0.435895	0.00703359	-0.0777461	-0.13736	-0.0489964	-0.187607	-0.126734	9.98647	9.90872	9.84911	9.93747	9.79886	9.85973	9.87445	9.97819	10.1292	9.99888	10.3103	9.88148	0.191858	-0.359352	-0.782009	-0.15552	-1.13825	-0.706671	-0.602321	0.133163	1.20354	0.279895	2.48812	-0.552453	ESRnegative	none	SGD:S000002309	Rpc53p
YDL153C	SAS10	23	0.174637	10	0.507084	-0.243329	-0.0903813	-0.0567829	0.33384	1.04023	-0.311518	-0.279561	-0.0171212	0.710094	0.276616	0.280883	-0.432509	-0.203667	0.132925	-1.00694	0.349072	10.9346	10.5021	10.7309	11.0675	9.92767	11.2837	10.6913	10.4117	10.6742	11.4014	10.9679	10.9722	0.342244	-0.734173	-0.164638	0.673064	-2.1638	1.21101	-0.263347	-0.959112	-0.305958	1.50392	0.425087	0.435709	ESRnegative	none	SGD:S000002312	Sas10p
YDL154W	MSH5	24	0.10379	7	0.99974	0.108178	0.108102	-0.00973105	-0.0398711	-0.0918766	0.0433333	0.00701873	-0.0123582	-0.0278918	-0.0107399	-0.0168969	0.00709496	0.105551	0.120157	0.189315	0.0479479	9.21838	9.22548	9.32393	9.33854	9.4077	9.26633	9.32656	9.33358	9.3142	9.29867	9.31582	9.30967	-1.72149	-1.583	0.338917	0.624042	1.97403	-0.785525	0.3902	0.52721	0.148961	-0.154263	0.180551	0.0603642	none	none	SGD:S000002313	Msh5p
YDL155W	CLB3	7	0.303646	8	0.999574	0.0331706	-0.0554791	-0.00718143	0.172765	0.40835	0.0983701	0.21675	0.127052	0.109093	0.582587	0.0852667	0.3054	0.167404	-0.030502	0.207408	0.0200672	9.33937	9.64477	9.50678	9.30887	9.54678	9.35944	9.37254	9.58929	9.4996	9.48164	9.95513	9.45781	-0.94521	0.795889	0.00916893	-1.1191	0.237232	-0.830806	-0.756102	0.4796	-0.0317728	-0.134159	2.56525	-0.269992	none	none	SGD:S000002314	Clb3p
YDL156W	CMR1	8	0.868063	8	0.754491	0.106326	0.189892	0.206466	-0.214532	0.585543	-0.124815	0.200437	-0.172564	-0.265896	0.265384	-0.35014	0.11687	-0.272704	0.0549615	-0.213833	-0.119	9.53277	9.64964	9.26007	9.58773	9.31894	9.41377	9.6391	9.83953	9.46653	9.3732	9.90448	9.28896	0.0471554	0.605101	-1.25475	0.309545	-0.973693	-0.520956	0.55476	1.51166	-0.26907	-0.714643	1.82172	-1.11683	none	none	SGD:S000002315	Ydl156wp
YDL157C	YDL157C	5	0.353104	8	0.987714	-0.0428294	0.0258154	0.0361993	-0.185808	0.195919	-0.157272	0.126707	-0.0210007	-0.0254179	0.0799926	-0.149084	0.0580618	-0.100029	0.11756	-0.158756	-0.0346406	9.27941	9.33747	9.17938	9.39697	9.12065	9.24477	9.23658	9.36328	9.21558	9.21116	9.31657	9.08749	0.32035	0.934244	-0.737271	1.56333	-1.35819	-0.0459084	-0.132489	1.20719	-0.354532	-0.401235	0.713281	-1.70877	none	none	SGD:S000002316	Ydl157cp
YDL159W	STE7	22	0.522556	6	0.564507	0.323194	0.0995569	-0.405671	-0.0313602	-0.659258	0.07311	-0.172917	-0.0532054	0.772938	-0.236641	0.528548	0.0507199	0.67566	1.12749	0.745812	0.778632	10.4519	10.5026	11.1275	11.5794	11.1977	11.2305	10.7751	10.6022	10.7219	11.548	10.5384	11.3036	-1.24459	-1.12154	0.394574	1.49073	0.564763	0.644386	-0.460512	-0.880012	-0.589589	1.41464	-1.03461	0.821752	none	none	SGD:S000002318	Ste7p
YDL160C	DHH1	23	0.390335	5	0.929152	-0.0717684	-0.0608434	-0.773154	0.739281	-0.345691	0.383054	-0.263389	-0.0353151	1.01434	0.32362	0.972907	-0.274314	0.66607	0.20329	0.597543	0.518084	11.6472	11.3729	12.3133	11.8505	12.2448	12.1653	11.5755	11.3121	11.5401	12.5898	11.8991	12.5484	-0.616938	-1.23379	0.880861	-0.159797	0.726763	0.548082	-0.778325	-1.37061	-0.857738	1.50263	-0.0505974	1.40946	none	none	SGD:S000002319	Dhh1p
YDL160C-A	YDL160C-A	16	0.846873	7	0.999716	0.0451459	0.0390328	-0.125564	-0.0333311	-0.120927	-0.078595	-0.0657928	-0.135575	0.0566023	-0.145308	-0.0532782	-0.0596797	0.0351353	0.135079	0.0207648	0.0704627	8.99763	8.93795	9.03276	9.13271	9.01839	9.06809	9.04277	8.97698	8.9072	9.09938	8.89747	8.9895	-0.148196	-0.969095	0.335094	1.70983	0.137426	0.821025	0.47279	-0.432195	-1.39205	1.25136	-1.52593	-0.260056	none	none	SGD:S000028520	Ydl160c-ap
YDL161W	ENT1	6	0.624174	6	0.521114	0.287086	0.257874	0.0826355	-0.26631	0.0627057	-0.229186	0.269524	-0.235258	-0.280963	-0.117195	-0.617968	0.298737	-0.0308074	0.272434	0.107185	-0.101695	10.7597	11.0584	10.7289	11.0321	10.8669	10.658	11.0468	11.3163	10.8115	10.7658	10.9296	10.4288	-0.466239	0.832929	-0.600216	0.71854	-0.00010377	-0.908499	0.782261	1.95439	-0.240845	-0.439609	0.272595	-1.9052	none	none	SGD:S000002320	Ent1p
YDL164C	CDC9	8	0.898213	10	0.649086	0.157681	0.249661	0.324487	-0.393933	1.22027	-0.175341	0.368601	-0.416832	-0.708565	0.664027	-0.766945	0.27662	-0.583638	-0.156951	-0.398561	-0.433923	10.3003	10.5769	9.71667	10.1434	9.90174	9.86638	10.458	10.8266	10.0412	9.74942	11.122	9.69104	0.216528	0.8105	-1.03668	-0.120484	-0.63928	-0.71521	0.555108	1.34658	-0.339933	-0.966355	1.98094	-1.09171	none	none	SGD:S000002323	Cdc9p
YDL165W	CDC36	25	0.681307	7	0.988133	-0.0433751	0.0632284	-0.0604885	0.192371	-0.0471747	0.216032	-0.0264408	-0.113128	0.206854	-0.00469686	0.172297	-0.133044	-0.0960145	-0.0288926	-0.000897328	-0.0871099	9.63943	9.50639	9.54342	9.61054	9.63853	9.55232	9.59605	9.56961	9.48293	9.80291	9.59136	9.76835	0.323315	-1.0668	-0.679893	0.0214307	0.313939	-0.586854	-0.12989	-0.406157	-1.31191	2.03142	-0.178965	1.67036	none	none	SGD:S000002324	Cdc36p
YDL166C	FAP7	12	0.716582	8	0.999959	0.0105936	0.0448279	-0.00408944	0.0901877	0.407692	0.0774068	0.0775327	-0.0611047	0.0885851	0.287683	0.0152919	0.0432984	-0.0464216	0.00899097	-0.109416	-0.0515213	9.33872	9.38202	9.2923	9.34771	9.2293	9.2872	9.34931	9.42684	9.28821	9.4379	9.63699	9.3646	-0.252195	0.161846	-0.696102	-0.166219	-1.29849	-0.744868	-0.150894	0.590513	-0.735208	0.696202	2.60008	-0.00466484	none	none	SGD:S000002325	Fap7p
YDL167C	NRP1	12	0.317662	9	0.591194	0.121887	-0.0617391	0.323526	-0.0569416	0.690659	-0.423816	0.248195	0.334965	0.278728	0.664999	-0.0421356	0.431821	0.133326	0.457556	0.0962271	0.503567	9.05987	9.49169	9.19319	9.51742	9.15609	9.56343	9.18175	9.42995	9.51672	9.46048	9.84675	9.13962	-1.37524	0.481257	-0.802041	0.591897	-0.961539	0.789709	-0.851221	0.215826	0.58887	0.347092	2.00776	-1.03237	ESRnegative	none	SGD:S000002326	Nrp1p
YDL168W	SFA1	22	0.52397	7	0.992368	-0.208379	-0.00424813	-0.153446	-0.0135422	-0.43646	0.05525	-0.271448	0.23477	0.857675	-0.24973	0.564656	-0.475579	0.179837	0.662839	-0.0216493	0.301027	12.9116	12.436	13.0915	13.5745	12.89	13.2126	12.7032	12.4318	12.938	13.5609	12.4535	13.2679	-0.109678	-1.28596	0.335125	1.52977	-0.163225	0.634874	-0.625078	-1.29647	-0.0444031	1.49627	-1.24275	0.771528	none	NonRibosomalTarget	SGD:S000002327	Sfa1p
YDL169C	UGX2	19	0.943795	2	0.99553	-0.38175	-0.0301431	-1.02452	-0.291141	-2.64513	-0.406421	-0.83069	0.477464	0.95458	-1.6971	1.10664	-1.1823	1.12023	0.863971	0.566289	1.13131	11.4338	10.2515	12.554	12.2978	12.0001	12.5651	11.052	10.2213	11.5295	12.0066	9.35494	12.1587	-0.017697	-1.15941	1.06409	0.816621	0.529155	1.07479	-0.386344	-1.18852	0.0747321	0.535472	-2.02519	0.682316	none	NonRibosomalTarget	SGD:S000002328	Ugx2p
YDL170W	UGA3	21	0.226291	9	0.99675	0.149659	0.127264	-0.340201	-0.509141	0.527505	-0.110892	-0.101908	-0.399508	0.20279	0.299784	0.163902	-0.079514	0.090351	0.861589	-0.0780627	0.424452	9.53713	9.45762	9.62748	10.3987	9.45907	9.96158	9.68679	9.58488	9.28728	9.88958	9.98657	9.85069	-0.624198	-0.885213	-0.32761	2.20408	-0.880449	0.76912	-0.132925	-0.467452	-1.44436	0.532758	0.851153	0.405102	none	none	SGD:S000002329	Uga3p
YDL171C	GLT1	20	0.153865	9	0.995864	-0.131742	0.256868	-0.177666	-0.668486	0.891661	-0.700167	0.103023	0.28456	-0.0475678	0.465492	0.0735044	-0.285587	0.330484	0.489176	-0.557911	0.641929	12.5257	12.2401	12.8561	13.0148	11.9677	13.1676	12.3939	12.4969	12.6785	12.3463	12.8594	12.4674	-0.171278	-1.00193	0.78996	1.25153	-1.79401	1.69582	-0.554461	-0.25481	0.273204	-0.692815	0.799457	-0.340668	none	none	SGD:S000002330	Glt1p
YDL173W	PAR32	17	0.431583	6	0.90014	0.141078	0.12143	-0.260669	-0.140035	-0.647054	-0.609933	-0.30658	-0.414412	-0.478787	-0.698446	-0.504348	-0.286932	-0.0126641	-0.197674	0.0896857	0.246663	11.7428	11.4558	11.7301	11.5451	11.8324	11.9894	11.8838	11.5773	11.4694	11.4051	11.1854	11.3795	0.601024	-0.604224	0.547829	-0.229296	0.977745	1.63712	1.19362	-0.0941605	-0.547101	-0.817506	-1.74018	-0.924875	none	none	SGD:S000002332	Ydl173wp
YDL174C	DLD1	1	0.466611	6	0.372848	-0.175768	-0.158173	0.503446	-0.566372	-0.46406	-0.476457	-0.0168676	-0.0771538	-1.04207	-0.731902	-0.817022	-0.0344635	-0.756368	-0.651465	-0.44361	-0.516333	13.2295	13.1951	12.4732	12.5781	12.7859	12.7132	13.0538	13.0369	12.9766	12.0117	12.3219	12.2367	1.2861	1.1995	-0.614492	-0.350892	0.171401	-0.0113363	0.844431	0.802046	0.65056	-1.77406	-0.994682	-1.20857	none	none	SGD:S000002333	Dld1p
YDL175C	AIR2	21	0.303459	8	0.871235	0.0448001	0.149056	0.105627	-0.192525	0.0747419	0.0346593	-0.0593846	0.046021	0.0443502	-0.0825687	0.0859161	-0.163641	-0.0148057	0.281675	-0.112511	0.0960568	9.77191	9.60827	9.75711	10.0536	9.6594	9.86797	9.81671	9.75733	9.86274	9.86106	9.73415	9.90263	-0.275973	-1.66585	-0.401724	2.11642	-1.23158	0.539881	0.104535	-0.399846	0.495412	0.481221	-0.596759	0.834259	none	none	SGD:S000002334	Air2p
YDL176W	YDL176W	21	0.682655	6	0.921658	-0.0337897	0.0612417	-0.0859956	-0.606793	-0.400687	0.0172187	-0.0909566	0.447717	1.27016	0.285024	0.949828	-0.185988	0.499923	1.84316	0.651921	0.89882	9.88321	9.69722	10.3831	11.7264	10.5351	10.782	9.84942	9.75846	10.2971	11.1196	10.1344	10.7992	-0.863242	-1.16584	-0.0498668	2.13558	0.197434	0.599137	-0.918217	-1.0662	-0.189782	1.14833	-0.454484	0.627152	none	none	SGD:S000002335	Ydl176wp
YDL177C	YDL177C	16	0.333681	7	0.999966	0.0738884	0.0366708	-0.0908492	0.0593532	-0.0793769	-0.00289552	-0.147181	-0.193747	0.0676946	-0.173447	-0.0338002	-0.109963	-0.0290099	0.0822298	-0.0201818	0.0429837	9.19245	9.08248	9.16344	9.27468	9.17226	9.23543	9.26634	9.11915	9.07259	9.33403	9.09289	9.23253	0.0702232	-1.23321	-0.27364	1.04492	-0.168998	0.579723	0.946046	-0.798536	-1.3505	1.74845	-1.10988	0.545401	none	none	SGD:S000002336	Ydl177cp
YDL178W	DLD2	9	0.913374	10	0.996549	-0.22698	-0.101323	0.66188	-0.0702167	0.772718	-0.00314977	0.204293	-0.269732	-0.959788	0.771799	-0.854036	0.0786359	-1.15859	-1.11655	-0.2279	-1.07787	10.3964	10.475	9.23781	9.27985	10.1685	9.31853	10.1694	10.3737	9.89969	9.20963	10.9412	9.31538	0.82422	0.954462	-1.09473	-1.0251	0.446755	-0.961022	0.448278	0.786643	0.00152833	-1.14139	1.72659	-0.966239	none	none	SGD:S000002337	Dld2p
YDL179W	PCL9	14	0.269762	6	0.487739	0.369533	-1.01976	-0.533094	-0.503586	-0.267338	-0.277525	-0.349191	-1.11532	-0.491997	-1.16412	-0.737184	1.0401	-0.212694	0.381122	-0.527246	-0.0901257	10.051	11.0911	9.83835	10.4322	9.52379	9.96091	10.4206	10.0714	9.30525	9.92858	9.25646	9.68339	0.169124	2.18053	-0.242195	0.90616	-0.850494	-0.00516631	0.883748	0.208464	-1.27312	-0.067703	-1.36749	-0.54186	none	none	SGD:S000002338	Pcl9p
YDL180W	YDL180W	21	0.710746	6	0.624423	0.177001	-0.00157296	-0.13533	-0.842697	-0.5306	-0.483862	0.187222	0.284655	1.12715	0.0927168	0.716471	0.365797	0.596987	2.14685	0.800318	1.37733	10.0578	10.4236	10.6548	12.2047	10.8581	11.4352	10.2348	10.422	10.5195	11.362	10.3275	10.9513	-1.18183	-0.589456	-0.215066	2.29479	0.11421	1.04863	-0.895192	-0.592003	-0.43422	0.930118	-0.745046	0.265065	none	none	SGD:S000002339	Ydl180wp
YDL181W	INH1	3	0.292397	4	0.383159	0.142541	0.0380982	1.2296	0.256299	-2.14264	0.0373626	0.24569	0.00199248	-0.272691	-1.95323	-0.336465	0.350132	-1.08507	-0.386449	0.331945	-0.231287	12.8893	13.2394	11.8042	12.5028	13.2212	12.658	13.0318	13.2775	13.0338	12.7591	11.0786	12.6953	0.31873	0.858677	-1.35458	-0.277222	0.830629	-0.0379426	0.538545	0.917429	0.541618	0.118022	-2.47358	0.0196751	none	none	SGD:S000002340	Inh1p
YDL182W	LYS20	5	0.0884938	9	0.310375	-0.290634	0.0882052	1.17833	-1.72426	1.32178	-1.47475	-1.41164	0.568608	-0.857483	0.520126	-1.18855	-1.79048	-0.900353	0.576146	-1.09229	-0.00443051	12.3636	10.5731	11.4632	12.9397	11.2713	12.3592	12.0729	10.6613	12.6416	11.2155	12.5931	10.8844	0.729998	-1.41149	-0.346861	1.41909	-0.576427	0.724699	0.382388	-1.30599	1.06247	-0.643197	1.00448	-1.03917	none	none	SGD:S000002341	Lys20p
YDL183C	YDL183C	22	0.428856	7	0.999924	0.0664585	0.002218	0.0302738	0.0241186	-0.358757	0.00899799	-0.0745164	0.236495	0.309191	-0.106459	0.17935	-0.0102759	0.27268	0.351531	0.318757	0.236811	9.23612	9.22584	9.5088	9.58765	9.55487	9.47293	9.30258	9.22806	9.53907	9.61177	9.19612	9.48193	-1.09687	-1.1609	0.602279	1.09362	0.889394	0.378768	-0.682748	-1.14708	0.790924	1.24391	-1.34613	0.434837	none	none	SGD:S000002342	Ydl183cp
YDL185W	TFP1	11	0.484253	13	0.988847	0.00868277	0.18758	0.763185	1.08452	0.42903	0.826383	0.0188488	0.0601777	-0.362422	-0.0594984	-0.0974782	-0.160049	-0.694324	-1.43826	-0.479846	-0.915178	12.8023	12.6423	12.108	11.3641	12.3225	11.8871	12.811	12.8298	12.8712	12.4486	12.7515	12.7135	0.727044	0.38446	-0.759157	-2.35155	-0.300066	-1.23189	0.74563	0.785976	0.87444	-0.0301342	0.618274	0.536978	none	none	SGD:S000002344	Tfp1p
YDL186W	YDL186W	16	0.975565	6	0.826025	0.491788	0.302445	-0.647255	-0.435804	-0.466965	-0.516849	-0.237014	-0.844405	-0.00109765	-1.0701	-0.572207	-0.0476708	0.294637	0.926494	-0.111346	0.43643	9.89766	9.84998	10.1923	10.8241	9.78631	10.3341	10.3894	10.1524	9.54504	10.3883	9.31934	9.81724	-0.344385	-0.458627	0.36171	1.87595	-0.611223	0.701513	0.834178	0.266178	-1.18943	0.831548	-1.7303	-0.537109	none	NonRibosomalTarget	SGD:S000002345	Ydl186wp
YDL188C	PPH22	1	0.681886	12	0.968052	-0.0617703	-0.0921904	0.594519	-0.201063	-0.30853	0.0987147	0.0414952	0.252865	-0.758724	-0.208802	-0.667562	0.0719153	-0.403424	-0.619431	0.0379572	-0.828047	10.8591	10.931	10.4557	10.2397	10.8971	10.0311	10.7973	10.8388	11.0502	10.0386	10.5885	10.1298	0.762846	0.953532	-0.306853	-0.879605	0.863491	-1.43276	0.599059	0.709085	1.26954	-1.41273	0.0454095	-1.17101	none	NonRibosomalTarget	SGD:S000002347	Pph22p
YDL189W	RBS1	8	0.314437	8	0.998674	-0.00296043	0.0118136	0.111775	-0.157667	0.422785	-0.145809	0.0493872	-0.0369765	-0.00983502	0.376007	-0.206403	0.0346132	-0.151712	0.144872	-0.0497376	-0.0635549	9.57083	9.60545	9.41912	9.7157	9.52109	9.50728	9.56787	9.61726	9.5309	9.55804	9.94388	9.36147	-0.0390133	0.196183	-1.06989	0.945389	-0.37698	-0.470868	-0.0591295	0.276456	-0.310385	-0.125958	2.49584	-1.46164	none	none	SGD:S000002348	Rbs1p
YDL190C	UFD2	24	0.860801	13	0.401945	-0.0527428	0.0245519	0.206803	0.52603	-0.245933	0.432468	0.380381	0.840685	0.814615	0.64972	0.889571	0.303086	0.581139	0.235842	0.84291	0.404361	9.81855	10.1216	10.3997	10.0544	10.6615	10.2229	9.76581	10.1462	10.6065	10.5804	10.4155	10.6554	-1.48947	-0.52655	0.356842	-0.74019	1.1885	-0.204795	-1.65704	-0.448547	1.01387	0.931041	0.40716	1.16918	none	none	SGD:S000002349	Ufd2p
YDL192W	ARF1	7	0.701142	16	0.964301	-0.207573	0.00284405	0.661437	0.470888	2.02007	0.550443	0.859096	0.193216	-0.218539	1.90486	-0.133857	0.648679	-0.675794	-0.896999	-0.32278	-0.891873	9.93441	10.5831	9.25861	9.03741	9.61163	9.04253	9.72683	10.5859	9.92005	9.50829	11.6317	9.59298	0.0866707	0.952255	-0.815095	-1.11027	-0.34404	-1.10343	-0.19031	0.95605	0.0675134	-0.481924	2.3515	-0.368926	none	none	SGD:S000002351	Arf1p
YDL193W	NUS1	10	0.893738	8	0.897214	-0.000994828	0.0588323	0.180056	0.160309	0.104382	0.284235	0.17808	0.477897	0.0204949	0.634309	0.2201	0.118253	0.296845	-0.140809	0.528932	-0.0651293	9.33524	9.4535	9.63209	9.19443	9.86418	9.27011	9.33425	9.51233	9.81215	9.35474	9.96856	9.55435	-0.754366	-0.281335	0.433066	-1.31763	1.36145	-1.01489	-0.758345	-0.045996	1.15332	-0.676362	1.77899	0.122092	none	none	SGD:S000002352	Nus1p
YDL194W	SNF3	19	0.3158	4	0.999374	0.104518	-0.166308	0.148182	-0.25527	-1.49838	-0.022604	0.0935068	0.715034	0.561108	-0.653348	0.68612	0.364333	0.67137	0.920896	0.949548	0.813242	10.7299	11.0943	11.4013	11.6508	11.6795	11.5432	10.8344	10.928	11.5495	11.3956	10.1811	11.5206	-1.04059	-0.249231	0.417675	0.959665	1.0219	0.725832	-0.813569	-0.610465	0.739537	0.4052	-2.23269	0.676735	none	none	SGD:S000002353	Snf3p
YDL195W	SEC31	9	0.736187	10	0.956056	0.0114456	0.00466227	0.850351	0.124439	0.58867	-0.0455557	0.19233	0.00438964	-1.35579	0.231972	-1.03339	0.199114	-0.834516	-1.46878	-0.345252	-0.97639	12.6856	12.8847	11.8511	11.2168	12.3403	11.7092	12.697	12.8894	12.7014	11.3412	12.929	11.6636	0.688088	0.997265	-0.607722	-1.59259	0.151991	-0.828019	0.70586	1.0045	0.712676	-1.39936	1.06606	-0.898756	none	none	SGD:S000002354	Sec31p
YDL197C	ASF2	18	0.369091	5	0.977893	0.299777	0.200457	-0.646803	0.481597	-0.427795	0.148009	0.0279038	0.211116	0.146782	-0.0318595	0.462126	0.127224	1.1577	-0.0350379	0.695713	0.613895	11.383	11.5102	12.5407	11.348	12.0787	11.9969	11.6828	11.7107	11.8939	11.8296	11.6509	12.1449	-1.25549	-0.88505	2.1154	-1.35751	0.770232	0.532	-0.382624	-0.301376	0.232087	0.0447654	-0.47539	0.962961	none	none	SGD:S000002356	Asf2p
YDL198C	GGC1	6	0.422509	8	0.999975	0.113437	-0.08048	0.117736	0.012143	0.296072	-0.0875553	0.485572	0.0929683	0.11675	0.41986	-0.0311709	0.679488	0.088669	0.218043	0.237225	0.169821	9.08257	9.76206	9.17124	9.30062	9.3198	9.25239	9.19601	9.68158	9.28898	9.31276	9.61587	9.16484	-1.19924	1.89731	-0.795157	-0.205576	-0.118161	-0.425334	-0.682287	1.53055	-0.258615	-0.150238	1.23109	-0.824338	none	none	SGD:S000002357	Ggc1p
YDL199C	YDL199C	19	0.855376	2	0.524102	-0.413664	0.0567542	-0.618115	-1.24875	-2.0196	-0.750587	-0.7189	0.766139	-0.0275298	-1.62439	0.393561	-1.18932	0.97059	0.807554	-0.0184464	0.730483	11.344	10.1547	12.3146	12.1515	11.3255	12.0745	10.9303	10.2114	11.6964	10.9028	9.30592	11.3239	0.220486	-1.09491	1.29396	1.11364	0.200084	1.0284	-0.237029	-1.03213	0.610324	-0.267477	-2.03361	0.198251	ESRpositive	none	SGD:S000002358	Ydl199cp
YDL200C	MGT1	18	0.427683	7	0.997589	-0.168512	0.00343858	0.0266161	0.00401217	-0.362543	-0.144925	-0.105527	0.204203	0.00938446	-0.209301	-0.0293894	-0.277477	0.00907501	-0.16314	-0.0152706	-0.0529765	9.33497	9.05749	9.34404	9.17183	9.3197	9.28199	9.16646	9.06093	9.37066	9.17584	8.95716	9.13707	1.02954	-1.05886	1.09785	-0.198311	0.91461	0.630821	-0.238745	-1.03298	1.29817	-0.168114	-1.81403	-0.459941	none	none	SGD:S000002359	Mgt1p
YDL201W	TRM8	12	0.285931	8	0.604524	0.142647	0.175048	0.134295	0.121009	0.725851	0.1756	0.114102	0.250813	-0.0231053	0.54722	0.149181	0.0817009	0.259165	-0.0014668	-0.0359833	0.116229	9.47871	9.56041	9.73788	9.47724	9.44273	9.59494	9.62136	9.73546	9.87217	9.59825	10.1686	9.77054	-0.943912	-0.543944	0.324836	-0.951093	-1.12007	-0.374913	-0.24558	0.313006	0.982281	-0.358692	2.43334	0.484738	ESRnegative	none	SGD:S000002360	Trm8p
YDL202W	MRPL11	6	0.837492	7	0.88791	0.135218	0.0706967	-0.0221225	-0.178367	-0.0153476	-0.0759261	0.316364	-0.149706	-0.0131966	0.000234026	-0.202111	0.380885	0.00763481	0.300388	0.1508	0.00903356	9.51282	9.89371	9.52046	9.81321	9.66362	9.52185	9.64804	9.9644	9.49833	9.63484	9.64827	9.44593	-0.81072	1.4885	-0.764633	1.00258	0.0995831	-0.756189	0.00552454	1.91526	-0.898175	-0.0741367	0.00693724	-1.21452	none	none	SGD:S000002361	Mrpl11p
YDL203C	ACK1	21	0.75118	6	0.864085	0.105823	-0.0438058	-0.720064	-0.226826	-0.40162	-0.10496	-0.117624	-0.00147449	1.21418	0.0423879	0.609214	0.0320047	0.824413	1.54683	0.549831	0.819997	9.74552	9.77752	10.5699	11.2923	10.2954	10.5655	9.85134	9.73372	9.84987	11.0655	9.89373	10.4606	-0.952527	-0.893088	0.578548	1.9202	0.0686041	0.570348	-0.755995	-0.974443	-0.758733	1.49894	-0.677273	0.375419	none	none	SGD:S000002362	Ack1p
YDL204W	RTN2	17	0.559725	2	0.856607	-0.109607	-0.394128	-0.240259	1.01646	-2.86849	0.068211	-0.886119	0.325939	0.142682	-2.64434	0.037876	-0.601598	0.456591	-0.983384	0.114543	-0.139942	13.3899	12.7883	13.8465	12.4065	13.5044	13.25	13.2803	12.3942	13.6062	13.423	10.636	13.3182	0.464935	-0.229207	0.991764	-0.669724	0.597097	0.303466	0.338467	-0.683964	0.714546	0.503098	-2.71265	0.38217	ESRpositive	none	SGD:S000002363	Rtn2p
YDL205C	HEM3	10	0.532568	7	0.885395	0.00461561	0.0704241	0.0420778	0.0924522	0.0209295	0.166092	0.374284	0.370737	0.020791	0.388562	0.357937	0.308475	0.333275	-0.0670456	0.372248	0.196461	9.85195	10.1604	10.1852	9.78491	10.2242	10.0484	9.85657	10.2309	10.2273	9.87736	10.2451	10.2145	-1.23785	0.46973	0.607008	-1.60898	0.822745	-0.150332	-1.2123	0.859565	0.839931	-1.09721	0.938601	0.769078	none	none	SGD:S000002364	Hem3p
YDL206W	YDL206W	24	0.417096	7	0.997411	0.0628564	0.0432833	0.141248	0.100228	-0.362124	0.198103	0.0708723	0.251817	0.0901098	0.0633767	0.278183	0.0904454	0.173425	0.0527377	0.488357	0.142936	9.03132	9.12177	9.20475	9.08406	9.51968	9.17426	9.09418	9.16505	9.346	9.18429	9.15756	9.37236	-1.23622	-0.590971	0.00101081	-0.85998	2.24776	-0.216499	-0.787793	-0.282184	1.00869	-0.144943	-0.335658	1.19678	none	none	SGD:S000002365	Ydl206wp
YDL207W	GLE1	9	0.223408	8	0.996598	0.0644859	0.135115	0.256538	0.0802267	0.468722	0.230121	-0.125928	-0.214901	-0.196633	0.0742201	-0.266102	-0.196557	-0.406953	-0.212374	-0.330016	-0.431737	10.1834	9.98682	9.77642	9.971	9.85336	9.75164	10.2479	10.1219	10.033	10.0512	10.3221	9.98176	0.903037	-0.206292	-1.39372	-0.295556	-0.959504	-1.53359	1.26698	0.556268	0.0541265	0.157226	1.68586	-0.234842	none	none	SGD:S000002366	Gle1p
YDL208W	NHP2	7	0.924014	10	0.978767	0.154759	0.104023	0.516892	0.0507071	1.58435	0.184071	0.362573	0.0521474	-0.38376	1.06815	-0.337193	0.413308	-0.309986	-0.279709	-0.361442	-0.366505	9.63707	10.0504	9.32709	9.35736	9.27563	9.27057	9.79183	10.1544	9.84398	9.40807	10.86	9.45464	-0.138132	0.733333	-0.791739	-0.727899	-0.900235	-0.91091	0.188178	0.952666	0.298132	-0.620983	2.44038	-0.522795	none	none	SGD:S000002367	Nhp2p
YDL209C	CWC2	16	0.528336	6	0.746624	0.306906	0.203069	-0.197517	0.0483731	-0.153988	-0.236327	-0.0404498	-0.224043	0.433101	-0.267809	-0.0230079	0.0633871	0.28038	0.691634	0.193086	0.520226	9.31942	9.3828	9.5998	10.0111	9.5125	9.83964	9.62632	9.58587	9.40228	10.0594	9.35851	9.60332	-1.17231	-0.915179	-0.034947	1.63331	-0.389057	0.937986	0.0726563	-0.0914284	-0.836176	1.82953	-1.01371	-0.0206751	none	none	SGD:S000002368	Cwc2p
YDL210W	UGA4	16	0.678611	6	0.999924	0.24214	0.157918	-0.385675	-0.385736	-0.311995	-0.447803	-0.190399	-0.37193	0.234181	-0.470295	-0.057394	-0.106178	0.255885	0.862057	0.0838405	0.632549	9.28805	9.18187	9.54393	10.1501	9.37189	9.9206	9.53019	9.33979	9.15826	9.76437	9.05989	9.4728	-0.594697	-0.920577	0.190663	2.05113	-0.337374	1.34672	0.148478	-0.435895	-0.993048	0.867225	-1.29495	-0.027675	none	none	SGD:S000002369	Uga4p
YDL211C	YDL211C	14	0.772982	8	0.645629	0.158939	0.0634473	-0.126807	-0.0988125	0.117242	-0.111381	-0.00287537	-0.208284	0.00781124	-0.0207225	-0.117963	0.0926165	0.0774616	0.265563	0.0209749	0.152356	8.98608	9.0787	9.06354	9.25164	9.00706	9.13844	9.14502	9.14214	8.93673	9.15283	9.1243	9.02706	-1.15543	-0.103348	-0.275501	1.86124	-0.917163	0.575271	0.650047	0.617384	-1.71597	0.738779	0.414648	-0.689963	none	none	SGD:S000002370	Ydl211cp
YDL212W	SHR3	11	0.477801	13	0.530451	-0.156629	-0.0771525	-0.110836	0.427364	0.372058	0.211464	0.0561499	0.0460702	0.0680479	0.304098	-0.0181238	-0.0233261	0.000277806	-0.515945	-0.224588	-0.386217	10.0209	9.99757	10.0212	9.50495	9.79631	9.63468	9.86427	9.92042	9.91034	9.93232	10.1684	9.84615	0.761946	0.631366	0.763501	-2.12631	-0.495296	-1.40009	-0.114859	0.199467	0.143041	0.266072	1.58748	-0.216317	none	none	SGD:S000002371	Shr3p
YDL213C	NOP6	5	0.1843	10	0.897602	0.572934	0.269809	0.289292	0.38672	0.967605	0.102875	-0.175612	-0.488799	0.218925	0.00861955	-0.0923724	0.127514	-0.205157	0.405139	-0.386051	0.377687	10.743	10.8705	10.5379	11.1482	10.357	11.1207	11.3159	11.1403	10.8271	11.5349	11.3246	11.2236	-0.771899	-0.40594	-1.36069	0.390834	-1.87985	0.312047	0.872399	0.368401	-0.530435	1.50071	0.897137	0.607294	none	none	SGD:S000002372	Nop6p
YDL214C	PRR2	20	0.591937	1	0.989887	-0.379733	-0.278096	-1.67791	-0.854907	-1.90653	-1.94703	-0.490205	0.743338	-0.0394537	-0.611052	0.340987	-0.591843	2.04152	0.43572	0.915746	1.90828	10.2872	9.69531	12.3287	10.7229	11.2029	12.1954	9.90742	9.41721	10.6508	9.86797	9.29637	10.2484	-0.198699	-0.792972	1.8512	0.23881	0.720808	1.71742	-0.579992	-1.07221	0.166399	-0.619607	-1.19355	-0.237605	none	none	SGD:S000002373	Prr2p
YDL215C	GDH2	17	0.901243	2	0.993207	-0.0403483	-0.0637847	-0.0786949	-1.15878	-2.14925	-0.276153	-0.0810958	0.0330462	-1.00138	-2.56304	-0.443876	-0.0576594	0.0713928	0.117049	-0.454139	-0.208072	12.9729	12.9153	13.0443	13.09	12.5188	12.7649	12.9326	12.8515	12.9656	11.9312	10.3695	12.4887	0.525967	0.450619	0.619263	0.678925	-0.0674957	0.254062	0.473241	0.367266	0.516425	-0.835348	-2.87611	-0.106811	none	none	SGD:S000002374	Gdh2p
YDL216C	RRI1	4	0.185169	7	0.941498	0.0848948	0.0538696	0.144408	-0.11693	-0.455816	-0.156388	-0.0377049	0.0076426	-0.147623	-0.235096	-0.242644	-0.00667975	-0.0518702	0.0542022	0.305614	-0.00136122	9.27958	9.2729	9.22771	9.33378	9.58519	9.27822	9.36447	9.32677	9.37212	9.21685	9.12938	9.12183	-0.104214	-0.158511	-0.525846	0.336374	2.38	-0.115279	0.585861	0.279373	0.647984	-0.614104	-1.32514	-1.38649	none	none	SGD:S000002375	Rri1p
YDL217C	TIM22	13	0.646656	13	0.747499	0.226755	0.0153307	-0.0392423	0.455483	0.0943765	0.352399	0.306447	0.136185	0.544627	0.623342	0.431623	0.517872	0.402182	0.3159	0.755721	0.305979	9.5833	10.1012	9.98549	9.8992	10.339	9.88928	9.81006	10.1165	9.94624	10.3547	10.4334	10.2417	-1.87615	0.169188	-0.28773	-0.628505	1.10858	-0.667684	-0.98058	0.229737	-0.442717	1.17043	1.48132	0.72412	none	none	SGD:S000002376	Tim22p
YDL218W	YDL218W	20	0.825322	1	0.648391	0.106827	0.146172	-0.843329	-1.44408	-0.963164	-1.01366	0.0256039	0.830274	0.322111	-0.160355	0.447679	-0.0137415	1.78043	1.87302	0.909636	1.56817	9.51333	9.49958	11.2938	11.3863	10.423	11.0815	9.62015	9.64576	10.4504	9.94226	9.4598	10.0678	-0.949494	-0.968533	1.51726	1.64554	0.310793	1.22318	-0.801487	-0.766013	0.348845	-0.355207	-1.02366	-0.181234	none	none	SGD:S000002377	Ydl218wp
YDL219W	DTD1	8	0.591444	8	0.999147	0.0796484	0.0998151	-0.0239589	-0.106885	0.419913	-0.0483046	0.141395	-0.101159	-0.0548544	0.320556	-0.0987395	0.121228	0.00244824	0.131679	-0.0197085	0.0292136	9.12814	9.24937	9.13059	9.25982	9.10843	9.15735	9.20779	9.34918	9.10663	9.15293	9.52834	9.10905	-0.627812	0.333608	-0.608395	0.416494	-0.784114	-0.396128	0.00385488	1.12521	-0.798406	-0.431178	2.54608	-0.779217	none	none	SGD:S000002378	Dtd1p
YDL220C	CDC13	7	0.63259	8	0.999924	0.0204244	0.153769	0.275627	-0.0203629	0.330118	0.064889	0.16418	0.0770438	-0.0528694	0.35055	-0.0202392	0.0308362	-0.178159	-0.0120821	0.0408571	-0.0647037	9.57348	9.60432	9.39532	9.5614	9.61434	9.50878	9.59391	9.75809	9.67095	9.54104	9.94446	9.57367	-0.280316	-0.0538196	-1.58892	-0.369061	0.0197856	-0.755576	-0.130296	1.07564	0.435604	-0.51863	2.44455	-0.278956	none	none	SGD:S000002379	Cdc13p
YDL222C	FMP45	17	0.855829	2	0.997342	-0.068921	-0.073183	-0.145943	-0.0934071	-3.60515	0.142291	-1.27481	0.0195279	-0.491261	-3.64656	-0.488223	-1.27055	0.0965495	-0.466775	-0.110326	-0.699435	13.5688	12.2983	13.6654	13.102	13.4585	12.8694	13.4999	12.2251	13.5194	13.0086	9.85334	13.0117	0.691695	-0.514196	0.783332	0.248674	0.586984	0.0278533	0.626282	-0.583654	0.644816	0.16002	-2.83471	0.162904	ESRpositive	none	SGD:S000002381	Fmp45p
YDL223C	HBT1	19	0.906948	4	0.996166	-0.211997	-0.254664	-0.266575	-0.186201	-1.66175	-0.166213	-0.637751	0.158293	0.208465	-1.55626	0.205889	-0.595084	0.212871	0.182669	-0.106503	0.160105	13.993	13.3979	14.2059	14.1757	13.8865	14.1531	13.781	13.1432	13.9393	13.9895	12.2247	13.9869	0.44293	-0.597764	0.815203	0.762386	0.256676	0.722925	0.0721853	-1.04313	0.349012	0.436754	-2.64943	0.432248	none	none	SGD:S000002382	Hbt1p
YDL224C	WHI4	10	0.463403	8	0.474925	0.0368422	-0.118581	0.228785	0.343773	0.143619	0.297523	0.0819364	0.214196	-0.0750075	0.441827	-0.0820913	0.237359	0.0222526	-0.381938	0.33505	-0.342772	10.4588	10.6962	10.4811	10.0769	10.7939	10.116	10.4956	10.5776	10.7098	10.4206	10.9375	10.4136	-0.221008	0.715935	-0.133169	-1.72866	1.10155	-1.57405	-0.0755784	0.247854	0.769929	-0.37166	1.66847	-0.399622	none	none	SGD:S000002383	Whi4p
YDL225W	SHS1	8	0.917173	9	0.754946	0.0222175	-0.131248	0.123586	-0.250899	0.75155	-0.00517737	0.150535	-0.309961	-0.312244	0.632969	-0.396373	0.304	-0.411329	-0.0391271	-0.0963633	-0.368979	9.9073	10.2113	9.49597	9.86817	9.81093	9.53832	9.92951	10.08	9.61955	9.61727	10.5625	9.53314	0.185311	1.13269	-1.09654	0.0633767	-0.114992	-0.964561	0.254549	0.723672	-0.711402	-0.718517	2.22711	-0.980696	none	none	SGD:S000002384	Shs1p
YDL226C	GCS1	8	0.717959	10	0.994398	0.0887515	-0.0320384	0.232509	-0.00620791	0.949497	0.00203013	0.532049	0.00315152	-0.0843506	1.0382	-0.164356	0.652839	-0.140606	0.0106088	0.177449	-0.0776348	9.39396	10.0468	9.25335	9.40457	9.57141	9.31632	9.48271	10.0148	9.48586	9.39836	10.5209	9.31835	-0.533809	1.15254	-0.897008	-0.506405	-0.0754396	-0.734347	-0.304555	1.06978	-0.296414	-0.522441	2.3772	-0.729103	none	none	SGD:S000002385	Gcs1p
YDL227C	HO	16	0.983775	7	0.99549	0.0651427	0.0394019	-0.125025	-0.0650279	-0.0852668	-0.101874	-0.0261912	-0.124094	0.0277003	-0.140461	-0.0544472	-0.000450463	0.0660733	0.157871	0.00994864	0.11257	8.89566	8.89521	8.96173	9.05353	8.90561	9.00823	8.9608	8.93461	8.83671	8.9885	8.82034	8.90635	-0.513018	-0.519631	0.456906	1.80445	-0.366977	1.13945	0.443245	0.0587703	-1.3784	0.849871	-1.61865	-0.356015	none	none	SGD:S000002386	Hop
YDL229W	SSB1	9	0.670458	16	0.951811	0.0525053	0.0684394	1.11207	0.993973	2.26524	0.676975	0.358332	-0.0270484	-1.0474	0.640173	-0.967844	0.342398	-1.08662	-1.98887	-1.57256	-1.59231	12.7633	13.1057	11.6767	10.7744	11.1907	11.171	12.8158	13.1741	12.7887	11.7684	13.456	11.8479	0.607741	0.984559	-0.58811	-1.58107	-1.1229	-1.14465	0.665524	1.05988	0.635757	-0.487173	1.37005	-0.399615	none	NonRibosomalTarget	SGD:S000002388	Ssb1p
YDL230W	PTP1	25	0.400956	7	0.989065	0.127408	0.0387195	-0.00710852	0.296049	-0.348541	0.281728	0.103551	0.0507123	0.368591	0.0244101	0.2525	0.19224	0.185229	0.19995	0.500359	0.0981796	9.56213	9.75437	9.74736	9.76208	10.0625	9.66031	9.68954	9.79309	9.74025	10.0581	9.71395	9.94204	-1.48462	-0.234755	-0.280338	-0.184632	1.7685	-0.846298	-0.656264	0.0169827	-0.326554	1.74016	-0.49756	0.98538	none	none	SGD:S000002389	Ptp1p
YDL231C	BRE4	23	0.729307	7	0.99139	-0.0602858	0.00205796	-0.0625416	0.0845101	0.0174221	-0.0205997	0.091357	0.563365	1.46932	0.678633	0.98099	0.0290132	0.56562	1.32452	0.600925	0.941304	11.0687	11.0977	11.6343	12.3932	11.6696	12.01	11.0084	11.0997	11.5717	12.4777	11.687	11.9894	-1.1275	-1.07047	-0.0157073	1.47601	0.0536882	0.722742	-1.246	-1.06643	-0.13864	1.64212	0.0879333	0.682251	none	none	SGD:S000002390	Bre4p
YDL232W	OST4	14	0.927922	7	0.848871	0.214795	0.0687096	-0.0932052	-0.126065	-0.00960047	-0.0496932	-0.0549916	-0.34455	-0.112682	-0.205987	-0.211697	0.0910938	-0.0365502	0.228177	0.0184088	0.0527915	9.27458	9.36568	9.23803	9.50276	9.29299	9.32737	9.48938	9.43438	9.14483	9.37669	9.28339	9.27768	-0.565152	0.301565	-0.91291	1.60585	-0.39	-0.0628643	1.47853	0.955307	-1.79972	0.406406	-0.481344	-0.535673	none	none	SGD:S000002391	Ost4p
YDL233W	YDL233W	19	0.278777	4	0.857525	-0.196969	0.0350487	-0.136616	-0.219062	-0.771982	0.353838	-0.328799	-0.235442	-0.0684688	-0.426026	0.208864	-0.560817	-0.295795	-0.0463764	0.148987	-0.341943	10.5719	10.0111	10.2761	10.5255	10.7209	10.23	10.3749	10.0461	10.1395	10.3065	9.94891	10.5838	1.04138	-1.19938	-0.14048	0.85608	1.63666	-0.324865	0.254382	-1.05934	-0.686333	-0.0191866	-1.44781	1.0889	none	none	SGD:S000002392	Ydl233wp
YDL234C	GYP7	19	0.703396	3	0.934955	-0.595434	-0.182908	-0.464182	-1.27007	-1.06134	-0.468851	-0.810512	-0.0265101	-0.21386	-0.931538	0.204828	-1.22304	-0.157762	0.460772	-0.465632	0.0782452	11.1276	9.90454	10.9698	11.5883	10.6619	11.2058	10.5321	9.72163	10.5056	10.3183	9.6006	10.737	0.906588	-1.09195	0.648793	1.65953	0.145708	1.03445	-0.0663973	-1.39084	-0.109717	-0.415862	-1.5886	0.268308	none	none	SGD:S000002393	Gyp7p
YDL235C	YPD1	7	0.508522	8	0.999999	-0.0617728	-0.0398937	0.0832275	-0.0154247	0.331278	0.0306197	0.112189	0.072361	-0.165221	0.366769	-0.0419616	0.0903095	-0.0726393	-0.211569	-0.0262815	-0.134354	9.31949	9.4098	9.24686	9.10793	9.29321	9.18514	9.25772	9.36991	9.33008	9.0925	9.62449	9.21576	0.221225	0.850419	-0.284859	-1.25279	0.0381199	-0.71483	-0.209151	0.572476	0.294994	-1.36026	2.34616	-0.501501	none	none	SGD:S000002394	Ypd1p
YDL236W	PHO13	8	0.603704	15	0.999998	-0.0708979	0.104386	0.269213	-0.317397	2.05933	-0.0955834	0.26067	-0.880057	-1.12739	1.07931	-1.17804	0.0853869	-1.22017	-0.880896	-1.05092	-1.15335	10.8798	10.9652	9.65961	9.99888	9.82886	9.72643	10.8089	11.0696	9.92882	9.68149	11.8882	9.63084	0.723178	0.837338	-0.908162	-0.454562	-0.681883	-0.818829	0.628389	0.9769	-0.54823	-0.878916	2.0714	-0.946622	none	none	SGD:S000002395	Pho13p
YDL237W	AIM6	2	0.823226	12	0.99759	-0.566232	-0.0836641	0.88928	0.383813	-0.214592	0.174318	0.0994736	0.478011	-0.362071	-0.0579829	-0.248813	-0.383095	-0.977502	-1.31212	-0.409623	-0.989363	10.9958	10.6127	10.0183	9.68365	10.5861	10.0064	10.4295	10.529	10.9075	10.0675	10.3715	10.1807	1.61742	0.633949	-0.891994	-1.751	0.565846	-0.922444	0.163804	0.419169	1.39094	-0.765692	0.0149524	-0.474941	none	none	SGD:S000002396	Lrc1p
YDL238C	GUD1	3	0.3338	4	0.99999	-0.128323	0.0201686	-0.00246612	-0.0604447	-0.964178	-0.184672	-0.133829	0.394999	-0.45192	-0.796343	-0.363519	-0.28232	0.269142	-0.519799	0.039512	-0.30717	10.0813	9.79902	10.3505	9.56154	10.1209	9.77417	9.95302	9.81919	10.348	9.5011	9.15667	9.5895	0.683076	-0.109121	1.4383	-0.775492	0.793948	-0.17885	0.322999	-0.0525274	1.43138	-0.945101	-1.91156	-0.697045	none	none	SGD:S000002397	Gud1p
YDL239C	ADY3	18	0.877529	7	0.999999	-0.0521502	0.00740014	0.010439	0.00535306	-0.28211	0.0208187	0.0125089	0.28163	-0.0307406	-0.0376246	0.0921109	-0.0470415	0.219041	-0.0882439	0.192336	0.019142	8.97718	8.93014	9.19622	8.88894	9.16951	8.99632	8.92503	8.93754	9.20666	8.89429	8.8874	9.01714	-0.206596	-0.595061	1.60222	-0.935307	1.38169	-0.0485239	-0.637249	-0.533951	1.68843	-0.891102	-0.947949	0.123395	none	none	SGD:S000002398	Ady3p
YDL240W	LRG1	6	0.78713	7	0.987104	0.0750898	-0.129812	0.0333959	-0.0406623	-0.0352519	-0.0898578	0.0633673	-0.00987412	-0.00589459	0.0210459	-0.0910509	0.268269	0.0318198	0.109858	0.131388	0.0738968	9.18853	9.4568	9.22035	9.29839	9.31992	9.26243	9.26362	9.32699	9.25375	9.25773	9.28467	9.17257	-1.17334	2.44692	-0.743934	0.309175	0.599721	-0.176111	-0.16001	0.695123	-0.293261	-0.239557	0.124001	-1.38873	none	none	SGD:S000002399	Lrg1p
YDL241W	YDL241W	5	0.878369	9	0.999999	0.200436	0.158852	-0.213365	-0.239097	0.739759	-0.226645	-0.012283	-0.350061	-0.0482364	0.523785	-0.219831	0.0293003	0.0637396	0.391296	-0.0155384	0.20725	9.1043	9.1336	9.16804	9.49559	9.08876	9.31155	9.30473	9.29245	8.95467	9.25649	9.82852	9.0849	-0.640036	-0.513041	-0.363773	1.05594	-0.707383	0.258234	0.228701	0.175464	-1.28855	0.019633	2.49891	-0.7241	none	none	SGD:S000002400	Ydl241wp
YDL243C	AAD4	15	0.434617	3	0.963278	-0.224294	-0.0589639	-0.431133	-0.569162	-0.638486	-0.348501	-0.0116363	0.0109021	0.454576	-0.41391	0.30061	-0.176967	0.217741	0.799443	0.000281871	0.424817	10.2496	10.0727	10.4674	11.0491	10.2499	10.6745	10.0254	10.0137	10.0363	10.4799	9.61144	10.326	-0.0584928	-0.536079	0.529131	2.09899	-0.0577321	1.08797	-0.663803	-0.695207	-0.634381	0.562974	-1.78083	0.147462	none	none	SGD:S000002402	Aad4p
YDL244W	THI13	19	0.227163	7	0.999999	-0.030173	-4.92321e-05	-0.0255738	-0.0385221	-0.138136	-0.0555156	-0.000343436	-0.00829883	0.0344028	-0.0661341	-0.0249066	-0.0304672	-0.0128979	0.0427519	0.0418291	0.000436121	8.86429	8.83382	8.85139	8.90704	8.90612	8.86472	8.83411	8.83377	8.82582	8.86852	8.76798	8.80921	0.436033	-0.342877	0.10629	1.52901	1.50542	0.447182	-0.335355	-0.344135	-0.547519	0.544172	-2.02611	-0.972104	none	none	SGD:S000002403	Thi13p
YDL245C	HXT15	25	0.709115	7	0.997776	4.04585e-05	0.0004421	-0.000348578	0.021005	-0.000968249	-0.000105491	6.48494e-05	-1.17877e-05	0.0216537	-0.000511572	0.000596754	-0.000336792	0.000377249	0.000689115	0.000497136	0.000742704	8.64855	8.64821	8.64893	8.64924	8.64905	8.64929	8.64859	8.64865	8.64858	8.67024	8.64808	8.64919	-0.321894	-0.376091	-0.261187	-0.211002	-0.241895	-0.202378	-0.315384	-0.304948	-0.31728	3.16912	-0.397706	-0.219354	none	none	SGD:S000002404	Hxt15p
YDL246C	SOR2	25	0.676238	7	0.997546	2.44855e-05	-2.14634e-06	0.00012024	0.0153418	-0.000128748	-0.00046394	7.39353e-05	0.000214844	0.0158568	-7.27548e-05	0.000262966	0.000100567	0.000119089	0.000539527	8.04787e-05	0.000751391	8.64856	8.64866	8.64868	8.6491	8.64864	8.64931	8.64858	8.64866	8.6488	8.66444	8.64851	8.64885	-0.33226	-0.310075	-0.305989	-0.213239	-0.314506	-0.166501	-0.326858	-0.310548	-0.279463	3.1712	-0.342908	-0.268847	none	none	SGD:S000002405	Sor2p
YDL247W	MPH2	25	0.679574	7	0.997584	-0.000118446	-0.000357764	-0.000167135	0.0286675	-2.88543e-05	6.60162e-05	-0.000197928	-2.16149e-06	0.0287807	1.2523e-05	6.48833e-05	4.13894e-05	4.65273e-05	-5.22476e-06	-7.70691e-05	-0.000119579	8.64929	8.64933	8.64933	8.64928	8.64921	8.64917	8.64917	8.64897	8.64916	8.67795	8.64918	8.64923	-0.279573	-0.274584	-0.273965	-0.280203	-0.288862	-0.293986	-0.29385	-0.317707	-0.29411	3.17521	-0.29234	-0.286029	none	none	SGD:S000002406	Mph2p
YDL248W	COS7	25	0.690848	7	0.99751	-6.64535e-05	0.000156635	0.00059017	0.0137105	-7.05436e-05	0.000229204	9.50206e-06	0.000260002	0.0133251	4.49026e-06	2.38101e-05	-0.000213586	-0.000396622	-0.000451867	8.58029e-06	-0.000271848	8.64924	8.64903	8.64885	8.64879	8.64925	8.64897	8.64918	8.64919	8.64944	8.6625	8.64918	8.6492	-0.256392	-0.311619	-0.358947	-0.373232	-0.254173	-0.326684	-0.273575	-0.271118	-0.206345	3.17191	-0.272413	-0.267418	none	none	SGD:S000002407	Cos7p
YDR001C	NTH1	22	0.63745	4	0.554835	-0.24284	0.130097	-0.0469159	0.28837	-0.702664	0.0875881	0.146445	0.659699	1.12827	0.118076	0.847027	-0.226492	0.463775	0.59706	0.577899	0.516599	12.3841	12.1576	12.8479	12.9812	12.962	12.9007	12.1413	12.2877	12.801	13.2695	12.2593	12.9883	-0.718204	-1.29721	0.467392	0.808123	0.759141	0.602433	-1.339	-0.96463	0.347456	1.54531	-1.03715	0.826343	ESRpositive	none	SGD:S000002408	Nth1p
YDR002W	YRB1	11	0.902241	14	0.970079	-0.163517	-0.181631	0.60245	1.07545	1.47537	0.975907	0.250923	-0.10692	-0.284572	1.12421	-0.0920711	0.269036	-0.872887	-1.52354	-0.514684	-1.2315	10.7715	11.0405	9.89859	9.24794	10.2568	9.53998	10.608	10.8589	10.501	10.3234	11.7322	10.5159	0.493586	0.895672	-0.81098	-1.78341	-0.275631	-1.34693	0.249203	0.624217	0.0894059	-0.176102	1.92938	0.111599	none	none	SGD:S000002409	Yrb1p
YDR003W	RCR2	22	0.474887	3	0.770769	-0.1622	0.00312309	-0.918107	-0.253661	-1.26137	-0.421337	-0.189291	0.275832	0.853259	-0.253881	0.88775	-0.354614	1.03174	0.944721	0.845289	1.14689	10.077	9.72241	11.1088	11.0217	10.9223	11.2239	9.91483	9.72553	10.1907	10.7681	9.66094	10.8026	-0.584438	-1.17454	1.13246	0.987654	0.822191	1.32408	-0.854352	-1.16935	-0.395345	0.565541	-1.27683	0.622937	ESRpositive	none	SGD:S000002410	Rcr2p
YDR004W	RAD57	20	0.339832	5	0.996809	-0.144042	-0.0111004	-1.61552	0.432485	-0.14923	-0.300884	0.00597387	0.0450156	0.812847	0.145761	0.312972	-0.126968	1.51649	0.236319	0.150948	0.469813	9.66265	9.53568	11.1791	9.89897	9.81359	10.1325	9.5186	9.52458	9.56362	10.3315	9.66436	9.83158	-0.469922	-0.734619	2.69158	0.0227433	-0.155234	0.509518	-0.770214	-0.75776	-0.676368	0.924364	-0.46634	-0.117747	none	none	SGD:S000002411	Rad57p
YDR005C	MAF1	4	0.29681	7	0.569481	-0.848152	-0.0139187	-0.377781	0.0596593	-0.045711	-0.107605	-0.515922	-0.125924	-0.364501	-0.258709	-0.380555	-1.35016	-0.596295	-1.27231	-1.06115	-1.1211	10.4667	9.11655	9.87041	9.19439	9.40555	9.3456	9.61855	9.10263	9.49263	9.25405	9.35984	9.23799	2.61763	-0.877105	1.07418	-0.675617	-0.129044	-0.284225	0.422278	-0.913132	0.0963365	-0.521195	-0.247362	-0.562749	none	none	SGD:S000002412	Maf1p
YDR006C	SOK1	18	0.827899	6	0.512804	-0.131984	-0.128412	-0.434278	0.0257652	-0.547766	-0.302062	-0.143489	0.609445	-0.141941	-0.178985	0.310666	-0.147061	0.911739	-0.29969	0.236797	0.480744	10.2223	10.0753	11.1341	9.92264	10.4591	10.7031	10.0903	9.94685	10.6998	9.9484	9.91136	10.401	-0.179658	-0.554279	2.14288	-0.943081	0.423553	1.04498	-0.51587	-0.881391	1.03661	-0.877447	-0.971812	0.275511	none	none	SGD:S000002413	Sok1p
YDR007W	TRP1	3	0.507292	4	0.975489	0.170883	-0.0926136	0.276424	-0.200548	-0.96441	0.0352898	-0.0622267	-0.0637923	-0.430744	-0.897436	-0.259539	0.20127	-0.169333	-0.0593127	0.237858	-0.123946	10.1234	10.3247	9.9541	10.0641	10.3613	9.99949	10.2943	10.2321	10.2305	9.86357	9.39688	10.0348	0.189558	0.950193	-0.450381	-0.0345954	1.08846	-0.278854	0.835355	0.600189	0.594273	-0.792502	-2.55621	-0.145488	none	none	SGD:S000002414	Trp1p
YDR009W	GAL3	6	0.543853	4	0.994024	0.0260768	0.107599	0.215589	-0.152318	-0.935281	-0.148334	0.522241	0.124638	-0.19457	-0.381963	-0.28449	0.440719	-0.0648747	-0.0161752	0.579395	-0.11008	9.391	9.83172	9.32612	9.37482	9.97039	9.28092	9.41708	9.93932	9.54171	9.22251	9.03511	9.13259	-0.208754	1.22262	-0.419456	-0.261288	1.67302	-0.566274	-0.124062	1.57209	0.28074	-0.755991	-1.36461	-1.04804	none	none	SGD:S000002416	Gal3p
YDR011W	SNQ2	19	0.348618	7	0.359806	-0.0251372	-0.57972	-0.384538	-0.0640403	-0.555811	-0.0218753	-1.44818	-0.570374	0.271848	-1.05203	0.155126	-0.893599	-0.210973	0.310752	-0.521352	0.151864	12.0723	11.1787	11.8614	12.3831	11.551	12.2242	12.0472	10.599	11.4768	12.3191	10.9952	12.2023	0.5692	-0.973003	0.205095	1.1055	-0.330566	0.831292	0.525817	-1.9735	-0.458553	0.994982	-1.2898	0.793538	none	none	SGD:S000002418	Snq2p
YDR012W	RPL4B	11	0.514848	14	0.932937	-0.0281775	0.0154778	0.988538	1.30407	1.51912	0.497059	0.180339	0.20527	-0.836797	0.541407	-0.431365	0.136684	-0.811446	-2.16904	-1.00589	-0.956602	13.4673	13.604	12.6559	11.2983	12.4614	12.5107	13.4392	13.6195	13.6444	12.6024	13.9806	13.0078	0.588638	0.77024	-0.489471	-2.29321	-0.747812	-0.682329	0.5512	0.790804	0.823927	-0.560591	1.27053	-0.0219226	ESRnegative	NonTargetRibosomal	SGD:S000002419	Rpl4bp
[truncated: 4,870 more rows]
[truncated: 1 more columns]
